# Supplementary material for: Absence of myeloid Klf4 reduces prostate cancer growth with pro-atherosclerotic activation of tumor myeloid cells and infiltration of CD8 T cells
Source: PLoS One. 2018 Jan 11;13(1):e0191188. doi: 10.1371/journal.pone.0191188 (PMC5764416; doi:10.1371/journal.pone.0191188)
Supplement: S2 Table — (XLSX) [file pone.0191188.s006.xlsx]

## Sheet: 1 and 2 vs 3 and 4_1.4 fold cha
GeneName	FC ([1 and 2] vs [3 and 4])	Log FC ([1 and 2] vs [3 and 4])	FC (abs) ([1 and 2] vs [3 and 4])	Regulation ([1 and 2] vs [3 and 4])	accessions	chr_coord	Col	ControlType	Description
Plxdc2	1.82614	0.868793	1.82614	up	ref|NM_026162|ens|ENSMUST00000114703|ens|ENSMUST00000126173|ens|ENSMUST00000114702	mm|chr2:16673217-16673276	14	0	ref|Mus musculus plexin domain containing 2 (Plxdc2), mRNA [NM_026162]
Akr1b8	-1.87171	-0.904359	1.87171	down	ref|NM_008012|ens|ENSMUST00000038406|gb|U04204|gb|BC005789	mm|chr6:34318338-34318397	36	0	ref|Mus musculus aldo-keto reductase family 1, member B8 (Akr1b8), mRNA [NM_008012]
Tgfbr1	1.61536	0.69186	1.61536	up	ref|NM_009370|ens|ENSMUST00000007757|gb|AK154381|gb|BC063260	mm|chr4:47427736-47427795	13	0	ref|Mus musculus transforming growth factor, beta receptor I (Tgfbr1), mRNA [NM_009370]
Cxcl9	2.12786	1.08941	2.12786	up	ref|NM_008599|ens|ENSMUST00000031365|ens|ENSMUST00000113093|gb|M34815	mm|chr5:92752855-92752796	23	0	ref|Mus musculus chemokine (C-X-C motif) ligand 9 (Cxcl9), mRNA [NM_008599]
Cebpe	2.01342	1.00965	2.01342	up	ref|NM_207131|ens|ENSMUST00000064290|gb|AY570294|gb|AK143561	mm|chr14:55329259-55329200	28	0	ref|Mus musculus CCAAT/enhancer binding protein (C/EBP), epsilon (Cebpe), mRNA [NM_207131]
Zmynd15	1.51419	0.598547	1.51419	up	ref|NM_001029929|ens|ENSMUST00000136029|ens|ENSMUST00000108564|ens|ENSMUST00000039093	mm|chr11:70279625-70279684	69	0	ref|Mus musculus zinc finger, MYND-type containing 15 (Zmynd15), mRNA [NM_001029929]
ENSMUST00000125538	-22.8916	-4.51675	22.8916	down	ens|ENSMUST00000125538|gb|AK010044|tc|TC1600217|riken|2310065F04	mm|chr11:66926022-66925963	31	0	gb|Mus musculus adult male tongue cDNA, RIKEN full-length enriched library, clone:2310065F04 product:unclassifiable, full insert sequence. [AK010044]
Vtn	-2.02894	-1.02072	2.02894	down	ref|NM_011707|ens|ENSMUST00000153628|ens|ENSMUST00000017488|gb|AF440693	mm|chr11:78315393-78315665	15	0	ref|Mus musculus vitronectin (Vtn), mRNA [NM_011707]
Cldn10	-1.49642	-0.581518	1.49642	down	ref|NM_021386|ref|NM_023878|ref|NM_001160096|ref|NM_001160097	mm|chr14:119273459-119273518	57	0	ref|Mus musculus claudin 10 (Cldn10), transcript variant b, mRNA [NM_021386]
Nos2	1.52937	0.612941	1.52937	up	ref|NM_010927|ens|ENSMUST00000018610|gb|M84373|gb|M92649	mm|chr11:78773567-78773626	9	0	ref|Mus musculus nitric oxide synthase 2, inducible (Nos2), mRNA [NM_010927]
Traf4	-1.58385	-0.663438	1.58385	down	ref|NM_009423|ens|ENSMUST00000017530|ens|ENSMUST00000149437|gb|AK035056	mm|chr11:77972972-77972913	80	0	ref|Mus musculus TNF receptor associated factor 4 (Traf4), mRNA [NM_009423]
ENSMUST00000144826	-1.81504	-0.860002	1.81504	down	ens|ENSMUST00000144826|gb|BC010676|gb|AK201953|gb|AK197646	mm|chr3:51048571-51048630	6	0	gb|Mus musculus, clone IMAGE:3595944, mRNA. [BC010676]
Rufy4	-1.50558	-0.590317	1.50558	down	ref|NM_001034060|ref|NM_001170641|ens|ENSMUST00000080167|gb|AK158260	mm|chr1:74194738-74194797	51	0	ref|Mus musculus RUN and FYVE domain containing 4 (Rufy4), transcript variant 2, mRNA [NM_001034060]
Serpina3f	1.42579	0.511765	1.42579	up	ref|NM_001168294|ref|NM_001033335|ref|NM_001168295|ref|NR_033450	mm|chr12:105492556-105492615	63	0	ref|Mus musculus serine (or cysteine) peptidase inhibitor, clade A, member 3F (Serpina3f), transcript variant 1, mRNA [NM_001168294]
Slc7a3	-1.44739	-0.533455	1.44739	down	ref|NM_007515|ens|ENSMUST00000113710|ens|ENSMUST00000073927|ens|ENSMUST00000101362	mm|chrX:98274703-98274644	51	0	ref|Mus musculus solute carrier family 7 (cationic amino acid transporter, y+ system), member 3 (Slc7a3), mRNA [NM_007515]
AA467197	1.60943	0.686546	1.60943	up	ref|NM_001004174|ens|ENSMUST00000110512|ens|ENSMUST00000047498|gb|AK141297	mm|chr2:122466640-122466699	18	0	ref|Mus musculus expressed sequence AA467197 (AA467197), mRNA [NM_001004174]
Acta2	-1.50799	-0.592629	1.50799	down	ref|NM_007392|ens|ENSMUST00000039631|gb|X13297|gb|AK002886	mm|chr19:34316119-34316060	12	0	ref|Mus musculus actin, alpha 2, smooth muscle, aorta (Acta2), mRNA [NM_007392]
Krt42	-1.49656	-0.581648	1.49656	down	ref|NM_212483|ens|ENSMUST00000017270|gb|BC165973|gb|BC112371	mm|chr11:100128311-100128252	21	0	ref|Mus musculus keratin 42 (Krt42), mRNA [NM_212483]
Dusp5	-1.54154	-0.624372	1.54154	down	ref|NM_001085390|ens|ENSMUST00000038287|gb|BQ958737|tc|TC1755372	mm|chr19:53615682-53615741	71	0	ref|Mus musculus dual specificity phosphatase 5 (Dusp5), mRNA [NM_001085390]
Tst	-1.40643	-0.492034	1.40643	down	ref|NM_009437|ens|ENSMUST00000058659|gb|U35741|gb|AK003953	mm|chr15:78230117-78230058	51	0	ref|Mus musculus thiosulfate sulfurtransferase, mitochondrial (Tst), nuclear gene encoding mitochondrial protein, mRNA [NM_009437]
Tnf	1.45467	0.540694	1.45467	up	ref|NM_013693|ens|ENSMUST00000025263|gb|BC117057|gb|BC137720	mm|chr17:35336854-35336795	16	0	ref|Mus musculus tumor necrosis factor (Tnf), mRNA [NM_013693]
Lpar6	1.49703	0.582104	1.49703	up	ref|NM_175116|ens|ENSMUST00000044405|gb|AK032901|gb|AK169602	mm|chr14:73639502-73639561	23	0	ref|Mus musculus lysophosphatidic acid receptor 6 (Lpar6), mRNA [NM_175116]
Sell	-1.47788	-0.56353	1.47788	down	ref|NM_001164059|ref|NM_011346|ens|ENSMUST00000027871|ens|ENSMUST00000097491	mm|chr1:166010740-166010799	48	0	ref|Mus musculus selectin, lymphocyte (Sell), transcript variant 2, mRNA [NM_001164059]
C630004H02Rik	-1.43929	-0.525353	1.43929	down	ref|NM_175454|ens|ENSMUST00000106541|ens|ENSMUST00000106542|ens|ENSMUST00000044152	mm|chr11:115209083-115209024	57	0	ref|Mus musculus RIKEN cDNA C630004H02 gene (C630004H02Rik), mRNA [NM_175454]
Rasgrp3	1.45352	0.539551	1.45352	up	ref|NM_207246|ref|NM_001166493|ens|ENSMUST00000095204|gb|AK173041	mm|chr17:75928310-75928369	30	0	ref|Mus musculus RAS, guanyl releasing protein 3 (Rasgrp3), transcript variant 2, mRNA [NM_207246]
Igfbp2	-1.66953	-0.739446	1.66953	down	ref|NM_008342|ens|ENSMUST00000080287|ens|ENSMUST00000047328|gb|AK012703	mm|chr1:72898677-72898736	51	0	ref|Mus musculus insulin-like growth factor binding protein 2 (Igfbp2), mRNA [NM_008342]
Dnase1l3	1.49329	0.578495	1.49329	up	ref|NM_007870|ens|ENSMUST00000026315|gb|AK164072|tc|TC1660264	mm|chr14:8797778-8797719	84	0	ref|Mus musculus deoxyribonuclease 1-like 3 (Dnase1l3), mRNA [NM_007870]
Havcr2	1.472	0.557776	1.472	up	ref|NM_134250|ens|ENSMUST00000109229|ens|ENSMUST00000020668|gb|AK170775	mm|chr11:46294675-46294734	71	0	ref|Mus musculus hepatitis A virus cellular receptor 2 (Havcr2), mRNA [NM_134250]
Gpr31c	1.9509	0.964136	1.9509	up	gb|AK036897|tc|TC1599685|riken|9930022F21|nap|NAP117545-1	mm|chr17:13537511-13537452	34	0	gb|Mus musculus adult female vagina cDNA, RIKEN full-length enriched library, clone:9930022F21 product:similar to G PROTEIN COUPLED RECEPTOR [Mus musculus], full insert sequence. [AK036897]
Isg20	-1.95168	-0.964718	1.95168	down	ref|NM_020583|ref|NM_001113527|ens|ENSMUST00000038142|ens|ENSMUST00000121645	mm|chr7:86065136-86065195	16	0	ref|Mus musculus interferon-stimulated protein (Isg20), transcript variant 1, mRNA [NM_020583]
A_55_P1967443	-1.84366	-0.882574	1.84366	down		mm|chr14:095820521-095820580	69	0	Unknown
Erdr1	-10.2929	-3.36357	10.2929	down	ref|NM_133362|gb|AK051407|gb|BC080795|gb|BC018296	unmapped	47	0	ref|Mus musculus erythroid differentiation regulator 1 (Erdr1), mRNA [NM_133362]
A_55_P2120141	1.54546	0.628033	1.54546	up		mm|chr6:126244172-126244231	19	0	Unknown
Car2	-1.4011	-0.486563	1.4011	down	ref|NM_009801|ens|ENSMUST00000029078|gb|AK002333|gb|K00811	mm|chr3:14900206-14900265	45	0	ref|Mus musculus carbonic anhydrase 2 (Car2), mRNA [NM_009801]
Apol9b	-1.50823	-0.592854	1.50823	down	ref|NM_001168660|ref|NM_173743|ens|ENSMUST00000081776|gb|AK050167	mm|chr15:77566751-77566810	77	0	ref|Mus musculus apolipoprotein L 9b (Apol9b), transcript variant 1, mRNA [NM_001168660]
A_55_P2077501	1.60957	0.686676	1.60957	up		mm|chr1:186475396-186475455	16	0	Unknown
ENSMUST00000099683	1.81371	0.858942	1.81371	up	ens|ENSMUST00000099683|ens|ENSMUST00000075573|ens|ENSMUST00000099047|ens|ENSMUST00000099046	mm|chr2:98507072-98507014	49	0	ens|predicted gene 10800 Gene [Source:MGI Symbol;Acc:MGI:3641657] [ENSMUST00000099683]
Amica1	-1.43235	-0.518383	1.43235	down	ref|NM_001005421|ens|ENSMUST00000050020|gb|AY093688|gb|BC050133	mm|chr9:44915486-44915545	81	0	ref|Mus musculus adhesion molecule, interacts with CXADR antigen 1 (Amica1), mRNA [NM_001005421]
Cmpk2	-1.45182	-0.537866	1.45182	down	ref|NM_020557|ens|ENSMUST00000020969|gb|AK153469|gb|AK004595	mm|chr12:27164119-27164178	5	0	ref|Mus musculus cytidine monophosphate (UMP-CMP) kinase 2, mitochondrial (Cmpk2), nuclear gene encoding mitochondrial protein, mRNA [NM_020557]
Adcy9	-1.49639	-0.581489	1.49639	down	ref|NM_009624|ens|ENSMUST00000005719|ens|ENSMUST00000117801|gb|AK156940	mm|chr16:4287737-4287678	41	0	ref|Mus musculus adenylate cyclase 9 (Adcy9), mRNA [NM_009624]
Zdhhc13	1.45653	0.542531	1.45653	up	ref|NM_028031|ens|ENSMUST00000118927|ens|ENSMUST00000032662|gb|AK010382	mm|chr7:56082533-56082592	60	0	ref|Mus musculus zinc finger, DHHC domain containing 13 (Zdhhc13), mRNA [NM_028031]
Prkcb	1.47816	0.563806	1.47816	up	ref|NM_008855|ens|ENSMUST00000143692|ens|ENSMUST00000064921|gb|BC038148	mm|chr7:129777841-129777900	61	0	ref|Mus musculus protein kinase C, beta (Prkcb), mRNA [NM_008855]
Camk2d	1.60513	0.682692	1.60513	up	ref|NM_001025439|ref|NM_001025438|ref|NM_023813|ens|ENSMUST00000129293	mm|chr3:126545798-126545857	63	0	ref|Mus musculus calcium/calmodulin-dependent protein kinase II, delta (Camk2d), transcript variant 1, mRNA [NM_001025439]
Myl9	-1.76627	-0.820704	1.76627	down	ref|NM_172118|ens|ENSMUST00000088552|gb|BC055439|gb|AK159880	mm|chr2:156607301-156607360	80	0	ref|Mus musculus myosin, light polypeptide 9, regulatory (Myl9), mRNA [NM_172118]
Epor	-1.54508	-0.627682	1.54508	down	ref|NM_010149|ens|ENSMUST00000006397|gb|AK010968|gb|AK139031	mm|chr9:21763481-21763422	58	0	ref|Mus musculus erythropoietin receptor (Epor), mRNA [NM_010149]
A_55_P2020035	1.56836	0.649258	1.56836	up		mm|chr10:003971423-003971364	25	0	Unknown
Nedd4	-1.40861	-0.494272	1.40861	down	ref|NM_010890|ens|ENSMUST00000034740|gb|AK122203|gb|BC007184	mm|chr9:72597306-72597365	68	0	ref|Mus musculus neural precursor cell expressed, developmentally down-regulated 4 (Nedd4), mRNA [NM_010890]
Bok	-1.93309	-0.950913	1.93309	down	ref|NM_016778|ens|ENSMUST00000027499|gb|AF027707|gb|AK171258	mm|chr1:095592276-095592335	81	0	ref|Mus musculus BCL2-related ovarian killer protein (Bok), mRNA [NM_016778]
Clec4n	-1.42681	-0.512796	1.42681	down	ref|NM_020001|ref|NM_001190320|ref|NM_001190321|ens|ENSMUST00000151714	mm|chr6:123196969-123197028	21	0	ref|Mus musculus C-type lectin domain family 4, member n (Clec4n), transcript variant 1, mRNA [NM_020001]
Hk2	1.44337	0.529442	1.44337	up	ref|NM_013820|ens|ENSMUST00000000642|gb|AK036845|gb|BC054472	mm|chr6:82675115-82675056	15	0	ref|Mus musculus hexokinase 2 (Hk2), mRNA [NM_013820]
H2-Aa	1.57062	0.651337	1.57062	up	ref|NM_010378|ens|ENSMUST00000040655|gb|K01922|gb|AK002532	mm|chr17:34421344-34421285	1	0	ref|Mus musculus histocompatibility 2, class II antigen A, alpha (H2-Aa), mRNA [NM_010378]
Snrpb2	1.43305	0.519089	1.43305	up	ref|NM_021335|gb|X63020|gb|AK011274|gb|X63019	mm|chr2:142897258-142897317	49	0	ref|Mus musculus U2 small nuclear ribonucleoprotein B (Snrpb2), mRNA [NM_021335]
Slc13a3	-1.64804	-0.72075	1.64804	down	ref|NM_054055|ens|ENSMUST00000029208|gb|AK085326|gb|AK128982	mm|chr2:165230855-165230796	64	0	ref|Mus musculus solute carrier family 13 (sodium-dependent dicarboxylate transporter), member 3 (Slc13a3), mRNA [NM_054055]
Cd209g	-1.66631	-0.736653	1.66631	down	ens|ENSMUST00000111011|ref|XM_284376|ref|XM_904704|gb|AM286437	mm|chr8:4137318-4137377	20	0	ens|CD209g antigen Gene [Source:MGI (curated);Acc:MGI:1917442] [ENSMUST00000111011]
Gm10845	-1.66691	-0.737177	1.66691	down	ref|NR_033535|ens|ENSMUST00000146108|ens|ENSMUST00000100355|gb|BC040765	mm|chr14:80261916-80261857	57	0	ref|Mus musculus predicted gene 10845 (Gm10845), non-coding RNA [NR_033535]
Ptpn22	1.47667	0.562344	1.47667	up	ref|NM_008979|ens|ENSMUST00000146071|ens|ENSMUST00000126548|ens|ENSMUST00000029433	mm|chr3:103716092-103716151	65	0	ref|Mus musculus protein tyrosine phosphatase, non-receptor type 22 (lymphoid) (Ptpn22), mRNA [NM_008979]
Lrrc17	-1.65832	-0.729721	1.65832	down	ref|NM_028977|ens|ENSMUST00000035651|gb|BC030317|gb|AK018071	mm|chr5:21081617-21081676	75	0	ref|Mus musculus leucine rich repeat containing 17 (Lrrc17), mRNA [NM_028977]
Irf7	-1.61302	-0.689761	1.61302	down	ref|NM_016850|ens|ENSMUST00000127223|ens|ENSMUST00000026571|ens|ENSMUST00000155744	mm|chr7:148451014-148450664	64	0	ref|Mus musculus interferon regulatory factor 7 (Irf7), mRNA [NM_016850]
Fkbp10	-1.62627	-0.70157	1.62627	down	ref|NM_010221|ref|NM_001163481|ens|ENSMUST00000001595|gb|L07063	mm|chr11:100286080-100286139	9	0	ref|Mus musculus FK506 binding protein 10 (Fkbp10), transcript variant 1, mRNA [NM_010221]
Mmp3	-1.61312	-0.689855	1.61312	down	ref|NM_010809|ens|ENSMUST00000034497|gb|AK148467|gb|X66402	mm|chr9:7455751-7455810	23	0	ref|Mus musculus matrix metallopeptidase 3 (Mmp3), mRNA [NM_010809]
Col1a2	-1.82684	-0.869353	1.82684	down	ref|NM_007743|ens|ENSMUST00000031668|gb|AK161017|gb|AK160790	mm|chr6:4490619-4490678	16	0	ref|Mus musculus collagen, type I, alpha 2 (Col1a2), mRNA [NM_007743]
Spn	1.80231	0.849844	1.80231	up	ref|NM_001037810|gb|AK041712|tc|TC1669024|riken|A630031I19	mm|chr7:134277057-134276998	37	0	ref|Mus musculus sialophorin (Spn), transcript variant 2, mRNA [NM_001037810]
Maged1	-1.48855	-0.573904	1.48855	down	ref|NM_019791|ens|ENSMUST00000153386|ens|ENSMUST00000139375|ens|ENSMUST00000026142	mm|chrX:91781204-91780963	18	0	ref|Mus musculus melanoma antigen, family D, 1 (Maged1), mRNA [NM_019791]
Trip11	1.57344	0.653924	1.57344	up	ref|NM_028446|ens|ENSMUST00000021605|gb|BC158098|gb|BC044791	mm|chr12:103075818-103075759	12	0	ref|Mus musculus thyroid hormone receptor interactor 11 (Trip11), mRNA [NM_028446]
Mucl1	-1.66253	-0.733377	1.66253	down	ref|NM_009268|ens|ENSMUST00000092974|ens|ENSMUST00000078842|gb|M33975	mm|chrUn_random:4836558-4836617	6	0	ref|Mus musculus mucin-like 1 (Mucl1), mRNA [NM_009268]
Serping1	-1.6331	-0.707617	1.6331	down	ref|NM_009776|ens|ENSMUST00000111642|ens|ENSMUST00000111641|ens|ENSMUST00000023994	mm|chr2:84605722-84605663	25	0	ref|Mus musculus serine (or cysteine) peptidase inhibitor, clade G, member 1 (Serping1), mRNA [NM_009776]
Npdc1	-1.48656	-0.571976	1.48656	down	ref|NM_008721|ens|ENSMUST00000114282|ens|ENSMUST00000128144|ens|ENSMUST00000136138	mm|chr2:25264943-25265002	69	0	ref|Mus musculus neural proliferation, differentiation and control gene 1 (Npdc1), mRNA [NM_008721]
Dcn	-2.2821	-1.19036	2.2821	down	ref|NM_007833|ref|NM_001190451|ens|ENSMUST00000105287|gb|AK165408	mm|chr10:96980233-96980292	32	0	ref|Mus musculus decorin (Dcn), transcript variant 2, mRNA [NM_007833]
Serpina6	-1.62691	-0.702138	1.62691	down	ref|NM_007618|ens|ENSMUST00000044159|gb|AK145842|gb|X70533	mm|chr12:104884939-104884880	40	0	ref|Mus musculus serine (or cysteine) peptidase inhibitor, clade A, member 6 (Serpina6), mRNA [NM_007618]
Mxd1	-1.42204	-0.507967	1.42204	down	ref|NM_010751|gb|AK137548|gb|BC023792|gb|BC023778	mm|chr6:86597249-86597190	71	0	ref|Mus musculus MAX dimerization protein 1 (Mxd1), mRNA [NM_010751]
Crip2	-1.8948	-0.922045	1.8948	down	ref|NM_024223|ens|ENSMUST00000084882|gb|AF469648|gb|AK002484	mm|chr12:114383655-114383714	13	0	ref|Mus musculus cysteine rich protein 2 (Crip2), mRNA [NM_024223]
1700019G17Rik	2.65564	1.40906	2.65564	up	ref|NM_029331|ens|ENSMUST00000095757|gb|BC029200|tc|TC1585998	mm|chr6:85849453-85849394	37	0	ref|Mus musculus RIKEN cDNA 1700019G17 gene (1700019G17Rik), transcript variant 1, mRNA [NM_029331]
A_55_P2066017	-1.62624	-0.701536	1.62624	down		mm|chr14:056608666-056608725	51	0	Unknown
ENSMUST00000089035	-1.42483	-0.510795	1.42483	down	ens|ENSMUST00000089035|gb|AK220476|gb|AK085307|tc|TC1612467	mm|chr9:64748424-64748483	1	0	ens|DENN/MADD domain containing 4A Gene [Source:MGI Symbol;Acc:MGI:2142979] [ENSMUST00000089035]
Fmo1	-1.48099	-0.566566	1.48099	down	ref|NM_010231|ens|ENSMUST00000046049|gb|D16215|gb|U87456	mm|chr1:164760096-164760037	11	0	ref|Mus musculus flavin containing monooxygenase 1 (Fmo1), mRNA [NM_010231]
Retnla	10.4737	3.38869	10.4737	up	ref|NM_020509|ens|ENSMUST00000023329|gb|AK007553|gb|AF316397	mm|chr16:48844447-48844506	53	0	ref|Mus musculus resistin like alpha (Retnla), mRNA [NM_020509]
Cmbl	-1.45262	-0.538653	1.45262	down	ref|NM_181588|ens|ENSMUST00000070918|gb|AK009374|gb|BC024580	mm|chr15:31519707-31519766	1	0	ref|Mus musculus carboxymethylenebutenolidase-like (Pseudomonas) (Cmbl), mRNA [NM_181588]
Dkk3	-1.49981	-0.584777	1.49981	down	ref|NM_015814|ens|ENSMUST00000033036|gb|AK004853|gb|AK208577	mm|chr7:119259615-119259556	53	0	ref|Mus musculus dickkopf homolog 3 (Xenopus laevis) (Dkk3), mRNA [NM_015814]
Ppp1r3d	1.50783	0.592472	1.50783	up	ref|NM_001085501|gb|AK011539|ens|ENSMUST00000058678|riken|2610024M03	mm|chr2:178146053-178145994	14	0	ref|Mus musculus protein phosphatase 1, regulatory subunit 3D (Ppp1r3d), mRNA [NM_001085501]
Lzts2	-1.4242	-0.510148	1.4242	down	ref|NM_145503|ref|NM_001130525|ref|NM_001130526|ens|ENSMUST00000039016	mm|chr19:45101463-45101522	69	0	ref|Mus musculus leucine zipper, putative tumor suppressor 2 (Lzts2), transcript variant 1, mRNA [NM_145503]
Chi3l3	-1.62915	-0.704122	1.62915	down	ref|NM_009892|ens|ENSMUST00000063062|gb|AK137503|gb|AK154420	mm|chr3:105950544-105950485	22	0	ref|Mus musculus chitinase 3-like 3 (Chi3l3), mRNA [NM_009892]
Tmem45a	-1.48292	-0.568445	1.48292	down	ref|NM_019631|ens|ENSMUST00000148452|ens|ENSMUST00000023435|gb|M32486	mm|chr16:56806727-56806668	39	0	ref|Mus musculus transmembrane protein 45a (Tmem45a), mRNA [NM_019631]
Ly6c1	-1.9419	-0.957469	1.9419	down	ref|NM_010741|ens|ENSMUST00000065408|gb|AK088782|gb|AK143577	mm|chr15:74875554-74875495	37	0	ref|Mus musculus lymphocyte antigen 6 complex, locus C1 (Ly6c1), mRNA [NM_010741]
Lnpep	1.65528	0.727078	1.65528	up	ref|NM_172827|ens|ENSMUST00000041047|gb|AK029094|tc|TC1581412	mm|chr17:17665291-17665232	48	0	ref|Mus musculus leucyl/cystinyl aminopeptidase (Lnpep), mRNA [NM_172827]
Kcnj10	1.53072	0.614208	1.53072	up	ref|NM_001039484|ens|ENSMUST00000056136|gb|BC099932|gb|AK031990	mm|chr1:174304062-174304121	45	0	ref|Mus musculus potassium inwardly-rectifying channel, subfamily J, member 10 (Kcnj10), mRNA [NM_001039484]
Cenpv	-1.47092	-0.556716	1.47092	down	ref|NM_028448|ens|ENSMUST00000135497|ens|ENSMUST00000018653|gb|AK014046	mm|chr11:62338546-62338487	5	0	ref|Mus musculus centromere protein V (Cenpv), mRNA [NM_028448]
Nr4a2	-1.4293	-0.515309	1.4293	down	ref|NM_013613|ref|NM_001139509|ens|ENSMUST00000028166|ens|ENSMUST00000112629	mm|chr2:56959696-56959637	45	0	ref|Mus musculus nuclear receptor subfamily 4, group A, member 2 (Nr4a2), transcript variant 1, mRNA [NM_013613]
Gyk	1.71851	0.781158	1.71851	up	ref|NM_008194|ref|NM_212444|ens|ENSMUST00000081161|ens|ENSMUST00000069684	mm|chrX:82956449-82956390	69	0	ref|Mus musculus glycerol kinase (Gyk), transcript variant 1, mRNA [NM_008194]
Ramp2	-1.44834	-0.534401	1.44834	down	ref|NM_019444|ens|ENSMUST00000107282|ens|ENSMUST00000129680|ens|ENSMUST00000149585	mm|chr11:101109501-101109560	55	0	ref|Mus musculus receptor (calcitonin) activity modifying protein 2 (Ramp2), mRNA [NM_019444]
Padi4	-1.48477	-0.570242	1.48477	down	ref|NM_011061|ens|ENSMUST00000026381|gb|AB013850|gb|AK169844	mm|chr4:140304061-140304002	28	0	ref|Mus musculus peptidyl arginine deiminase, type IV (Padi4), mRNA [NM_011061]
Pcolce	-1.70252	-0.767668	1.70252	down	ref|NM_008788|ens|ENSMUST00000146589|ens|ENSMUST00000128755|ens|ENSMUST00000031731	mm|chr5:138046395-138046336	51	0	ref|Mus musculus procollagen C-endopeptidase enhancer protein (Pcolce), mRNA [NM_008788]
Mcpt4	-1.82989	-0.871756	1.82989	down	ref|NM_010779|ens|ENSMUST00000043249|gb|M55617|gb|AY007569	mm|chr14:56678648-56678589	42	0	ref|Mus musculus mast cell protease 4 (Mcpt4), mRNA [NM_010779]
Cpxm1	-1.7518	-0.808839	1.7518	down	ref|NM_019696|ens|ENSMUST00000130533|ens|ENSMUST00000028897|gb|AK132611	mm|chr2:130216670-130216611	54	0	ref|Mus musculus carboxypeptidase X 1 (M14 family) (Cpxm1), mRNA [NM_019696]
Crym	-2.4356	-1.28428	2.4356	down	ref|NM_016669|ens|ENSMUST00000033198|gb|AK143116|gb|AK138422	mm|chr7:127330029-127329970	21	0	ref|Mus musculus crystallin, mu (Crym), mRNA [NM_016669]
1190002H23Rik	-1.41787	-0.503723	1.41787	down	ref|NM_025427|ens|ENSMUST00000022595|gb|AK004451|gb|AK004705	mm|chr14:79688776-79688717	53	0	ref|Mus musculus RIKEN cDNA 1190002H23 gene (1190002H23Rik), mRNA [NM_025427]
Hp	-1.53631	-0.619467	1.53631	down	ref|NM_017370|ens|ENSMUST00000074898|ens|ENSMUST00000116424|gb|AK150430	mm|chr8:112099104-112099045	73	0	ref|Mus musculus haptoglobin (Hp), mRNA [NM_017370]
Rcor2	-1.5924	-0.671205	1.5924	down	ref|NM_054048|ens|ENSMUST00000066646|ens|ENSMUST00000025920|ens|ENSMUST00000113369	mm|chr19:7349635-7349694	65	0	ref|Mus musculus REST corepressor 2 (Rcor2), mRNA [NM_054048]
A_55_P2023912	-2.22942	-1.15667	2.22942	down		mm|chr14:095820637-095820696	5	0	Unknown
Scarf2	-1.46865	-0.554493	1.46865	down	ref|NM_153790|ens|ENSMUST00000012161|gb|AK142378|gb|AB024432	mm|chr16:17808320-17808379	15	0	ref|Mus musculus scavenger receptor class F, member 2 (Scarf2), mRNA [NM_153790]
ND1	-1.40614	-0.491743	1.40614	down	ens|ENSMUST00000082392|gb|AK131578|gb|AK165190|gb|AK138995	mm|chrM:2898-2957	22	0	ens|mitochondrially encoded NADH dehydrogenase 1 Gene [Source:MGI Symbol;Acc:MGI:101787] [ENSMUST00000082392]
Ccr7	-2.19407	-1.13361	2.19407	down	ref|NM_007719|ens|ENSMUST00000036262|ens|ENSMUST00000103134|gb|AK037965	mm|chr11:99005610-99005551	2	0	ref|Mus musculus chemokine (C-C motif) receptor 7 (Ccr7), mRNA [NM_007719]
Gbp1	1.65179	0.724026	1.65179	up	ref|NM_010259|ens|ENSMUST00000029936|ref|XM_003086912|gb|BC108990	mm|chr3:142281466-142281525	15	0	ref|Mus musculus guanylate binding protein 1 (Gbp1), mRNA [NM_010259]
Gbp3	1.5012	0.586121	1.5012	up	ref|NM_018734|ens|ENSMUST00000106222|ens|ENSMUST00000106221|ens|ENSMUST00000029935	mm|chr3:142236032-142236091	38	0	ref|Mus musculus guanylate binding protein 3 (Gbp3), mRNA [NM_018734]
Phgdh	-2.23569	-1.16072	2.23569	down	ref|NM_016966|ref|NR_033590|ens|ENSMUST00000065793|gb|AK207713	mm|chr3:98117274-98117215	31	0	ref|Mus musculus 3-phosphoglycerate dehydrogenase (Phgdh), mRNA [NM_016966]
ENSMUST00000082039	-1.91365	-0.936326	1.91365	down	ens|ENSMUST00000082039|nap|NAP112914-1	mm|chr19:44926220-44926279	67	0	Unknown
A_55_P1981455	-1.41352	-0.499289	1.41352	down		unmapped	11	0	Unknown
F11r	1.73022	0.790956	1.73022	up	ref|NM_172647|ens|ENSMUST00000043839|gb|BC021876|gb|U89915	mm|chr1:173393848-173393907	17	0	ref|Mus musculus F11 receptor (F11r), mRNA [NM_172647]
A_55_P1966383	1.42933	0.515335	1.42933	up		mm|chr5:045701575-045701516	61	0	Unknown
Tnfrsf25	-1.58679	-0.666109	1.58679	down	ref|NM_033042|ens|ENSMUST00000025706|ens|ENSMUST00000035275|gb|BC017526	mm|chr4:151494160-151494219	54	0	ref|Mus musculus tumor necrosis factor receptor superfamily, member 25 (Tnfrsf25), mRNA [NM_033042]
Cpa3	-1.5888	-0.66794	1.5888	down	ref|NM_007753|ens|ENSMUST00000001921|gb|J05118|gb|AK088906	mm|chr3:20115733-20115674	35	0	ref|Mus musculus carboxypeptidase A3, mast cell (Cpa3), mRNA [NM_007753]
Smyd5	3.0333	1.60089	3.0333	up	ref|NM_144918|ens|ENSMUST00000045693|gb|BC016525|gb|AK158267	mm|chr6:85395625-85395684	34	0	ref|Mus musculus SET and MYND domain containing 5 (Smyd5), mRNA [NM_144918]
Rcan1	-1.46107	-0.547024	1.46107	down	ref|NM_019466|ref|NM_001081549|ens|ENSMUST00000060005|ens|ENSMUST00000023672	mm|chr16:92392822-92392763	13	0	ref|Mus musculus regulator of calcineurin 1 (Rcan1), transcript variant 2, mRNA [NM_019466]
Smoc1	-1.76478	-0.819488	1.76478	down	ref|NM_022316|ref|NM_001146217|ens|ENSMUST00000021564|ens|ENSMUST00000110347	mm|chr12:82286760-82286819	74	0	ref|Mus musculus SPARC related modular calcium binding 1 (Smoc1), transcript variant 2, mRNA [NM_022316]
A_55_P1996431	-1.51743	-0.601633	1.51743	down		mm|chr16:021079912-021079971	85	0	Unknown
Itgax	1.50477	0.589539	1.50477	up	ref|NM_021334|ens|ENSMUST00000033053|gb|AK170432|gb|AK155816	mm|chr7:135294052-135294111	73	0	ref|Mus musculus integrin alpha X (Itgax), mRNA [NM_021334]
Gadd45b	-1.46932	-0.555144	1.46932	down	ref|NM_008655|ens|ENSMUST00000015456|gb|AK010420|gb|AK149895	mm|chr10:80394367-80394426	8	0	ref|Mus musculus growth arrest and DNA-damage-inducible 45 beta (Gadd45b), mRNA [NM_008655]
Adk	-1.58634	-0.665701	1.58634	down	ref|NM_134079|ens|ENSMUST00000045376|gb|AK160264|gb|BC009659	mm|chr14:22267635-22267694	14	0	ref|Mus musculus adenosine kinase (Adk), mRNA [NM_134079]
Sema7a	-1.41918	-0.505056	1.41918	down	ref|NM_011352|ens|ENSMUST00000043059|gb|AK156123|gb|AK019344	mm|chr9:57810607-57810666	64	0	ref|Mus musculus sema domain, immunoglobulin domain (Ig), and GPI membrane anchor, (semaphorin) 7A (Sema7a), mRNA [NM_011352]
A_55_P1952768	1.83915	0.879038	1.83915	up		mm|chr3:142274468-142274527	25	0	Unknown
Cma1	-1.5324	-0.615794	1.5324	down	ref|NM_010780|ens|ENSMUST00000022834|gb|BC139454|gb|BC139457	mm|chr14:56562550-56561491	24	0	ref|Mus musculus chymase 1, mast cell (Cma1), mRNA [NM_010780]
Cd72	1.42745	0.513441	1.42745	up	ref|NM_001110320|ref|NM_007654|ref|NM_001110321|ref|NM_001110322	mm|chr4:43460655-43460596	60	0	ref|Mus musculus CD72 antigen (Cd72), transcript variant 1, mRNA [NM_001110320]
Inhba	-1.84258	-0.881729	1.84258	down	ref|NM_008380|ens|ENSMUST00000042603|gb|CT010380|gb|AK134991	mm|chr13:16118634-16118693	66	0	ref|Mus musculus inhibin beta-A (Inhba), mRNA [NM_008380]
Cx3cr1	1.7488	0.806365	1.7488	up	ref|NM_009987|ens|ENSMUST00000064165|tc|TC1715571	mm|chr9:119957870-119957811	73	0	ref|Mus musculus chemokine (C-X3-C) receptor 1 (Cx3cr1), mRNA [NM_009987]
Ano1	-1.70031	-0.7658	1.70031	down	ref|NM_178642|ens|ENSMUST00000121758|ens|ENSMUST00000033393|ens|ENSMUST00000118556	mm|chr7:151774663-151774604	23	0	ref|Mus musculus anoctamin 1, calcium activated chloride channel (Ano1), mRNA [NM_178642]
Cyp26c1	1.45498	0.540998	1.45498	up	ref|NM_001105201|ens|ENSMUST00000073391|gb|BC151098|gb|BC151106	mm|chr19:37767436-37767495	59	0	ref|Mus musculus cytochrome P450, family 26, subfamily c, polypeptide 1 (Cyp26c1), mRNA [NM_001105201]
Csrnp1	-1.42926	-0.515272	1.42926	down	ref|NM_153287|ens|ENSMUST00000035101|gb|AK140213|gb|AK171658	mm|chr9:119880516-119880457	64	0	ref|Mus musculus cysteine-serine-rich nuclear protein 1 (Csrnp1), mRNA [NM_153287]
A_55_P2035038	1.46597	0.551851	1.46597	up		mm|chr15:054645465-054645406	28	0	Unknown
Siglec1	-2.00493	-1.00355	2.00493	down	ref|NM_011426|ens|ENSMUST00000110226|ens|ENSMUST00000110227|ens|ENSMUST00000028794	mm|chr2:130909752-130909693	22	0	ref|Mus musculus sialic acid binding Ig-like lectin 1, sialoadhesin (Siglec1), mRNA [NM_011426]
Gas6	-1.4039	-0.489437	1.4039	down	ref|NM_019521|ens|ENSMUST00000033828|gb|AK086187|gb|BC005444	mm|chr8:13465503-13465444	2	0	ref|Mus musculus growth arrest specific 6 (Gas6), mRNA [NM_019521]
Clu	-1.99007	-0.99282	1.99007	down	ref|NM_013492|ens|ENSMUST00000022616|gb|L05670|gb|BC075668	mm|chr14:66600325-66600382	19	0	ref|Mus musculus clusterin (Clu), mRNA [NM_013492]
Ryr2	1.42354	0.509484	1.42354	up	ref|NM_023868|ens|ENSMUST00000021750|gb|D38217|gb|X83933	mm|chr13:11645871-11645812	54	0	ref|Mus musculus ryanodine receptor 2, cardiac (Ryr2), mRNA [NM_023868]
Mapk8ip1	-1.52569	-0.609458	1.52569	down	ref|NM_011162|ens|ENSMUST00000111279|ens|ENSMUST00000050312|gb|AK147033	mm|chr2:92223896-92223837	28	0	ref|Mus musculus mitogen-activated protein kinase 8 interacting protein 1 (Mapk8ip1), mRNA [NM_011162]
AI661323	1.60158	0.679496	1.60158	up	gb|AI661323	mm|chr17:40980680-40980621	51	0	gb|va16a12.x1 Soares mouse lymph node NbMLN Mus musculus cDNA clone IMAGE:723070 3'. [AI661323]
Cd300lf	1.41237	0.498119	1.41237	up	ref|NM_145634|ref|NM_001169153|ens|ENSMUST00000106561|ens|ENSMUST00000051264	mm|chr11:114977592-114977533	57	0	ref|Mus musculus CD300 antigen like family member F (Cd300lf), transcript variant 2, mRNA [NM_145634]
Mc3r	-1.82635	-0.868962	1.82635	down	ref|NM_008561|ens|ENSMUST00000038532|gb|AK038677|tc|TC1590696	mm|chr2:172076555-172076614	73	0	ref|Mus musculus melanocortin 3 receptor (Mc3r), mRNA [NM_008561]
Gpr114	1.61444	0.691031	1.61444	up	ref|NM_001145972|ref|NM_001033468|ens|ENSMUST00000128308|ens|ENSMUST00000074570	mm|chr8:97467119-97467178	37	0	ref|Mus musculus G protein-coupled receptor 114 (Gpr114), transcript variant 1, mRNA [NM_001145972]
H2-DMa	1.4399	0.52597	1.4399	up	ref|NM_010386|ens|ENSMUST00000042121|gb|U20305|gb|U20307	mm|chr17:34274300-34274863	75	0	ref|Mus musculus histocompatibility 2, class II, locus DMa (H2-DMa), mRNA [NM_010386]
A_55_P1986743	-1.40918	-0.494857	1.40918	down		mm|chr13:099905000-099904941	74	0	Unknown
Tas2r113	-1.5022	-0.587076	1.5022	down	ref|NM_207018|ens|ENSMUST00000079035|gb|BC146528|gb|BC140257	mm|chr6:132843899-132843958	56	0	ref|Mus musculus taste receptor, type 2, member 113 (Tas2r113), mRNA [NM_207018]
4933417C20Rik	1.4212	0.507108	1.4212	up	gb|AK016840|riken|4933417C20|nap|NAP018068-001	mm|chr1:162144843-162144902	34	0	gb|Mus musculus adult male testis cDNA, RIKEN full-length enriched library, clone:4933417C20 product:RIKEN cDNA 4933417C20 gene, full insert sequence. [AK016840]
Pdpn	-1.4959	-0.581013	1.4959	down	ref|NM_010329|ens|ENSMUST00000030317|gb|AK158855|gb|BC026551	mm|chr4:142857398-142857339	59	0	ref|Mus musculus podoplanin (Pdpn), mRNA [NM_010329]
Ifit3	-1.56083	-0.642309	1.56083	down	ref|NM_010501|ens|ENSMUST00000102825|gb|AK151032|gb|L32974	mm|chr19:34663105-34663164	36	0	ref|Mus musculus interferon-induced protein with tetratricopeptide repeats 3 (Ifit3), mRNA [NM_010501]
Pdgfb	1.47661	0.562287	1.47661	up	ref|NM_011057|ens|ENSMUST00000000500|gb|BC023427|gb|BC036976	mm|chr15:79827497-79827438	24	0	ref|Mus musculus platelet derived growth factor, B polypeptide (Pdgfb), mRNA [NM_011057]
NAP111644-1	-2.31789	-1.21281	2.31789	down	nap|NAP111644-1	mm|chr15:19384401-19384377	79	0	Unknown
Zdhhc17	-1.46296	-0.548886	1.46296	down	ref|NM_172554|ens|ENSMUST00000099285|ens|ENSMUST00000041723|gb|AK038681	mm|chr10:110404867-110404808	15	0	ref|Mus musculus zinc finger, DHHC domain containing 17 (Zdhhc17), mRNA [NM_172554]
Il4i1	-1.65693	-0.728517	1.65693	down	ref|NM_010215|ref|NM_001171024|ens|ENSMUST00000118125|ens|ENSMUST00000107890	mm|chr7:52096115-52096174	51	0	ref|Mus musculus interleukin 4 induced 1 (Il4i1), mRNA [NM_010215]
Serpinh1	-2.04961	-1.03535	2.04961	down	ref|NM_009825|ref|NM_001111043|ref|NM_001111044|ens|ENSMUST00000094154	mm|chr7:106494030-106493971	30	0	ref|Mus musculus serine (or cysteine) peptidase inhibitor, clade H, member 1 (Serpinh1), transcript variant 1, mRNA [NM_009825]
Usp18	-1.44817	-0.534228	1.44817	down	ref|NM_011909|ens|ENSMUST00000032198|gb|AF069502|gb|AK149772	mm|chr6:121220874-121220933	51	0	ref|Mus musculus ubiquitin specific peptidase 18 (Usp18), mRNA [NM_011909]
Nck2	-1.43905	-0.525115	1.43905	down	ref|NM_010879|ens|ENSMUST00000086421|ens|ENSMUST00000114744|gb|AK051665	mm|chr1:43627281-43627340	17	0	ref|Mus musculus non-catalytic region of tyrosine kinase adaptor protein 2 (Nck2), mRNA [NM_010879]
Gm1679	1.45264	0.538677	1.45264	up	ref|NM_001033459|ens|ENSMUST00000100924|gb|BC147447|gb|BC147469	mm|chr5:110784980-110785039	53	0	ref|Mus musculus predicted gene 1679 (Gm1679), mRNA [NM_001033459]
Car6	1.46574	0.55163	1.46574	up	ref|NM_009802|ens|ENSMUST00000030817|gb|AK132599|gb|BC049973	mm|chr4:149561219-149561160	15	0	ref|Mus musculus carbonic anhydrase 6 (Car6), mRNA [NM_009802]
Gm4801	1.58338	0.663004	1.58338	up	ref|XM_137324|ref|XM_905568|nap|NAP023780-001	mm|chr10:121503833-121503892	80	0	ref|PREDICTED: Mus musculus predicted gene 4801 (Gm4801), mRNA [XM_137324]
Tmem50b	1.41236	0.498105	1.41236	up	ref|NM_030018|ens|ENSMUST00000023686|gb|AK152767|gb|AK150773	mm|chr16:91574824-91574765	33	0	ref|Mus musculus transmembrane protein 50B (Tmem50b), mRNA [NM_030018]
Cpe	-1.42854	-0.514542	1.42854	down	ref|NM_013494|ens|ENSMUST00000048967|gb|AK160097|gb|AK047891	mm|chr8:67071460-67071401	2	0	ref|Mus musculus carboxypeptidase E (Cpe), mRNA [NM_013494]
Lingo2	1.49979	0.584763	1.49979	up	ref|NM_001165999|ref|NM_001166000|ref|NM_175516|ref|NM_001166001	mm|chr4:35654714-35654655	30	0	ref|Mus musculus leucine rich repeat and Ig domain containing 2 (Lingo2), transcript variant 1, mRNA [NM_001165999]
Tmem20	-1.47968	-0.565286	1.47968	down	ref|NM_175507|ens|ENSMUST00000054098|gb|AK052365|gb|AK171987	mm|chr19:38479940-38479999	42	0	ref|Mus musculus transmembrane protein 20 (Tmem20), mRNA [NM_175507]
S100a8	-1.88826	-0.917057	1.88826	down	ref|NM_013650|ens|ENSMUST00000069927|gb|Y09039|gb|M83218	mm|chr3:90473778-90473837	26	0	ref|Mus musculus S100 calcium binding protein A8 (calgranulin A) (S100a8), mRNA [NM_013650]
A_55_P2075731	1.6793	0.747856	1.6793	up		mm|chr17:008097684-008097743	37	0	Unknown
Krt19	-2.2783	-1.18795	2.2783	down	ref|NM_008471|ens|ENSMUST00000126460|ens|ENSMUST00000007317|gb|M28698	mm|chr11:100002451-100002392	39	0	ref|Mus musculus keratin 19 (Krt19), mRNA [NM_008471]
Dnmt3l	-1.47948	-0.565087	1.47948	down	ref|NM_019448|ref|NM_001081695|ens|ENSMUST00000151242|ens|ENSMUST00000138785	mm|chr10:77526112-77526171	51	0	ref|Mus musculus DNA (cytosine-5-)-methyltransferase 3-like (Dnmt3l), transcript variant 1, mRNA [NM_019448]
Ifnb1	2.10704	1.07522	2.10704	up	ref|NM_010510|ens|ENSMUST00000055671|gb|K00020|tc|TC1595278	mm|chr4:88168082-88168023	60	0	ref|Mus musculus interferon beta 1, fibroblast (Ifnb1), mRNA [NM_010510]
Asns	-1.43854	-0.524606	1.43854	down	ref|NM_012055|ens|ENSMUST00000115542|ens|ENSMUST00000031766|gb|BC050123	mm|chr6:7625228-7625171	65	0	ref|Mus musculus asparagine synthetase (Asns), mRNA [NM_012055]
AK145655	-1.53519	-0.618417	1.53519	down	gb|AK145655|gb|AK134484|gb|AK144215|gb|BC030479	mm|chr9:116353658-116353717	74	0	gb|Mus musculus blastocyst blastocyst cDNA, RIKEN full-length enriched library, clone:I1C0026I24 product:hypothetical Retroviral integrase, C-terminal/Integrase, catalytic domain/RNase H/Integrase, N-terminal zinc-binding containing protein, full insert s
Rarres2	-2.03192	-1.02284	2.03192	down	ref|NM_027852|ens|ENSMUST00000009425|gb|AK002298|gb|BC038914	mm|chr6:48519969-48519775	7	0	ref|Mus musculus retinoic acid receptor responder (tazarotene induced) 2 (Rarres2), mRNA [NM_027852]
Dclk3	-1.43119	-0.517211	1.43119	down	ref|NM_172928|ens|ENSMUST00000035081|ens|ENSMUST00000111879|gb|DQ286388	mm|chr9:111391481-111391540	19	0	ref|Mus musculus doublecortin-like kinase 3 (Dclk3), mRNA [NM_172928]
Rbp1	-1.77782	-0.830112	1.77782	down	ref|NM_011254|gb|X60367|tc|NP1489318|nap|NAP109325-1	mm|chr9:98325070-98325129	48	0	ref|Mus musculus retinol binding protein 1, cellular (Rbp1), mRNA [NM_011254]
C1rb	-1.43159	-0.517622	1.43159	down	ref|NM_001113356|ens|ENSMUST00000074590|gb|AF459018|nap|NAP094311-001	mm|chr6:124525309-124525368	64	0	ref|Mus musculus complement component 1, r subcomponent B (C1rb), mRNA [NM_001113356]
ENSMUST00000031305	1.41452	0.500317	1.41452	up	ens|ENSMUST00000031305|gb|AK015338|tc|TC1590302|riken|4930438M06	mm|chr5:118518919-118518978	58	0	ens|predicted gene 9754 Gene [Source:MGI Symbol;Acc:MGI:3704256] [ENSMUST00000031305]
A_55_P2059775	-1.72566	-0.78715	1.72566	down		unmapped	19	0	Unknown
Otop2	-1.4082	-0.493852	1.4082	down	ref|NM_172801|ens|ENSMUST00000055490|ens|ENSMUST00000106544|gb|AK028866	mm|chr11:115193550-115193609	19	0	ref|Mus musculus otopetrin 2 (Otop2), mRNA [NM_172801]
ENSMUST00000100425	-1.90025	-0.926192	1.90025	down	ens|ENSMUST00000100425|gb|AK157152|riken|F830205C13	mm|chr2:8956625-8956566	19	0	ens|predicted gene 10854 Gene [Source:MGI Symbol;Acc:MGI:3641821] [ENSMUST00000100425]
Slfn4	-2.52899	-1.33856	2.52899	down	ref|NM_011410|ens|ENSMUST00000000208|gb|AF099976|gb|BC150770	mm|chr11:83002974-83003033	48	0	ref|Mus musculus schlafen 4 (Slfn4), mRNA [NM_011410]
Eya2	-1.62141	-0.697253	1.62141	down	ref|NM_010165|ens|ENSMUST00000063422|ens|ENSMUST00000088132|ens|ENSMUST00000103082	mm|chr2:165597072-165597131	13	0	ref|Mus musculus eyes absent 2 homolog (Drosophila) (Eya2), mRNA [NM_010165]
Sh2d1b1	1.56509	0.646242	1.56509	up	ref|NM_012009|gb|AB196832|gb|AB196833|gb|AB196834	mm|chr1:172213404-172214808	38	0	ref|Mus musculus SH2 domain protein 1B1 (Sh2d1b1), mRNA [NM_012009]
Ccl24	1.74686	0.804768	1.74686	up	ref|NM_019577|ens|ENSMUST00000004936|gb|AF244367|gb|BC065389	mm|chr5:136046726-136046667	46	0	ref|Mus musculus chemokine (C-C motif) ligand 24 (Ccl24), mRNA [NM_019577]
Pde3b	1.41776	0.503611	1.41776	up	ref|NM_011055|nap|NAP098058-001	mm|chr7:121681370-121681429	58	0	ref|Mus musculus phosphodiesterase 3B, cGMP-inhibited (Pde3b), mRNA [NM_011055]
Phf15	1.70176	0.767025	1.70176	up	ref|NM_199299|ens|ENSMUST00000074967|ens|ENSMUST00000020655|ens|ENSMUST00000109091	mm|chr11:51627020-51626961	11	0	ref|Mus musculus PHD finger protein 15 (Phf15), mRNA [NM_199299]
A_55_P2179807	1.46222	0.548158	1.46222	up		mm|chr6:036537724-036537783	83	0	Unknown
Flnc	-1.73575	-0.795562	1.73575	down	ref|NM_001081185|ens|ENSMUST00000090472|ens|ENSMUST00000090474|gb|AK135523	mm|chr6:29411790-29411849	79	0	ref|Mus musculus filamin C, gamma (Flnc), mRNA [NM_001081185]
Mthfr	-1.42402	-0.509971	1.42402	down	ref|NM_001161798|ref|NM_010840|ens|ENSMUST00000069604|gb|AK150159	mm|chr4:147430258-147430317	45	0	ref|Mus musculus 5,10-methylenetetrahydrofolate reductase (Mthfr), transcript variant 1, mRNA [NM_001161798]
Gbp4	1.70616	0.770752	1.70616	up	ref|NM_008620|ens|ENSMUST00000072396|ens|ENSMUST00000100962|gb|EF494423	mm|chr5:105544911-105544852	78	0	ref|Mus musculus guanylate binding protein 4 (Gbp4), mRNA [NM_008620]
Trib3	-1.55521	-0.637112	1.55521	down	ref|NM_175093|ens|ENSMUST00000099213|ens|ENSMUST00000040312|gb|AK146340	mm|chr2:152163220-152163161	22	0	ref|Mus musculus tribbles homolog 3 (Drosophila) (Trib3), mRNA [NM_175093]
Hoxc4	1.41892	0.504794	1.41892	up	ref|NM_013553|ens|ENSMUST00000100164|gb|D11329|tc|TC1647762	mm|chr15:102867213-102867272	50	0	ref|Mus musculus homeobox C4 (Hoxc4), mRNA [NM_013553]
Plac8	-1.70168	-0.766957	1.70168	down	ref|NM_139198|ens|ENSMUST00000112910|ens|ENSMUST00000097437|ens|ENSMUST00000031264	mm|chr5:100982856-100982797	23	0	ref|Mus musculus placenta-specific 8 (Plac8), mRNA [NM_139198]
Tnxb	-1.61475	-0.69131	1.61475	down	ref|NM_031176|ens|ENSMUST00000055067|ens|ENSMUST00000087399|gb|AB235155	mm|chr17:34856502-34856561	38	0	ref|Mus musculus tenascin XB (Tnxb), mRNA [NM_031176]
Atf5	-1.79405	-0.843223	1.79405	down	ref|NM_030693|ref|NR_033136|ens|ENSMUST00000107893|ens|ENSMUST00000047356	mm|chr7:52067686-52067627	39	0	ref|Mus musculus activating transcription factor 5 (Atf5), transcript variant 1, mRNA [NM_030693]
Tagap	1.47345	0.559198	1.47345	up	ref|NM_145968|ref|NM_147155|ens|ENSMUST00000114581|ens|ENSMUST00000036370	mm|chr17_random:39739-39680	61	0	ref|Mus musculus T-cell activation Rho GTPase-activating protein (Tagap), mRNA [NM_145968]
Cd59a	-1.79025	-0.840158	1.79025	down	ref|NM_007652|ref|NM_001111060|ens|ENSMUST00000040423|gb|BC132115	mm|chr2:103954688-103954747	61	0	ref|Mus musculus CD59a antigen (Cd59a), transcript variant 2, mRNA [NM_007652]
Tob2	-1.49329	-0.578495	1.49329	down	ref|NM_020507|ens|ENSMUST00000050467|gb|AK078476|gb|AK199660	mm|chr15:81679547-81679488	36	0	ref|Mus musculus transducer of ERBB2, 2 (Tob2), mRNA [NM_020507]
A_55_P2070766	1.67602	0.745041	1.67602	up		mm|chr13:060250825-060250884	25	0	Unknown
Gpr84	1.513	0.597407	1.513	up	ref|NM_030720|ens|ENSMUST00000079824|gb|BC023249|gb|AF272948	mm|chr15:103138729-103138670	23	0	ref|Mus musculus G protein-coupled receptor 84 (Gpr84), mRNA [NM_030720]
Lum	-1.5489	-0.631241	1.5489	down	ref|NM_008524|ens|ENSMUST00000038160|gb|AK075737|gb|AK085240	mm|chr10:97035210-97035269	70	0	ref|Mus musculus lumican (Lum), mRNA [NM_008524]
Nme4	-1.43046	-0.516483	1.43046	down	ref|NM_019731|ens|ENSMUST00000025007|gb|AF153451|gb|AK012805	mm|chr17:26228811-26228752	62	0	ref|Mus musculus non-metastatic cells 4, protein expressed in (Nme4), nuclear gene encoding mitochondrial protein, mRNA [NM_019731]
AI451458	1.41665	0.502479	1.41665	up	gb|CA328248|tc|TC1689930	mm|chrX:34457708-34457649	18	0	gb|UI-M-FY0-cdb-a-22-0-UI.r1 NIH_BMAP_FY0 Mus musculus cDNA clone IMAGE: 6827135 5', mRNA sequence [CA328248]
Mx2	-1.49373	-0.578917	1.49373	down	ref|NM_013606|ref|NR_003508|ens|ENSMUST00000024112|gb|BC007127	mm|chr16:97782327-97782386	29	0	ref|Mus musculus myxovirus (influenza virus) resistance 2 (Mx2), mRNA [NM_013606]
Oasl1	-1.41904	-0.50491	1.41904	down	ref|NM_145209|ens|ENSMUST00000112143|ens|ENSMUST00000031540|gb|AK150863	mm|chr5:115387861-115387920	76	0	ref|Mus musculus 2'-5' oligoadenylate synthetase-like 1 (Oasl1), mRNA [NM_145209]
Gm3662	-1.51525	-0.599552	1.51525	down	ref|XM_001478178|gb|BF120923|nap|NAP115452-1|nap|NAP068525-1	mm|chr6:41195725-41195784	33	0	ref|PREDICTED: Mus musculus predicted gene 3662 (Gm3662), mRNA [XM_001478178]
Ssxb1	1.53682	0.619944	1.53682	up	ref|NM_026492|ref|NM_001081565|ref|NM_001081564|ref|NM_199319	mm|chrX:7994042-7994576	83	0	ref|Mus musculus synovial sarcoma, X member B, breakpoint 1 (Ssxb1), mRNA [NM_026492]
Hdc	-1.59182	-0.670677	1.59182	down	ref|NM_008230|ens|ENSMUST00000028838|gb|AF109137|gb|AK133455	mm|chr2:126419575-126419516	85	0	ref|Mus musculus histidine decarboxylase (Hdc), mRNA [NM_008230]
Npl	-1.58437	-0.663906	1.58437	down	ref|NM_028749|ens|ENSMUST00000041874|gb|AK088859|gb|AK002734	mm|chr1:155356265-155350652	23	0	ref|Mus musculus N-acetylneuraminate pyruvate lyase (Npl), mRNA [NM_028749]
ENSMUST00000099050	1.79744	0.845945	1.79744	up	ens|ENSMUST00000099050|ens|ENSMUST00000099049|ens|ENSMUST00000099683|ens|ENSMUST00000099046	mm|chr9:3004200-3004259	69	0	ens|predicted gene 10720 Gene [Source:MGI Symbol;Acc:MGI:3641687] [ENSMUST00000099050]
TC1740570	1.42964	0.515649	1.42964	up	tc|TC1740570|tc|TC1738698	mm|chr3:105804688-105804747	66	0	tc|AF290003 acidic mammalian chitinase precursor {Mus musculus} (exp=-1; wgp=0; cg=0), partial (38%) [TC1740570]
Acsl1	1.77429	0.827245	1.77429	up	ref|NM_007981|ens|ENSMUST00000034046|gb|AK149406|gb|AK152772	mm|chr8:47621232-47621291	48	0	ref|Mus musculus acyl-CoA synthetase long-chain family member 1 (Acsl1), mRNA [NM_007981]
Tom1l1	-1.5165	-0.600743	1.5165	down	ref|NM_028011|gb|AK033712|gb|AK009826|gb|AF395837	mm|chr11:90507151-90507092	47	0	ref|Mus musculus target of myb1-like 1 (chicken) (Tom1l1), mRNA [NM_028011]
Col3a1	-1.893	-0.920671	1.893	down	ref|NM_009930|ens|ENSMUST00000087883|gb|AK160818|gb|AK160048	mm|chr1:45405589-45405648	72	0	ref|Mus musculus collagen, type III, alpha 1 (Col3a1), mRNA [NM_009930]
Cd55	-1.70231	-0.767492	1.70231	down	ref|NM_010016|ens|ENSMUST00000027650|gb|AK160994|gb|BB792701	mm|chr1:132335775-132335716	17	0	ref|Mus musculus CD55 antigen (Cd55), mRNA [NM_010016]
Aldh1a1	-1.66315	-0.733921	1.66315	down	ref|NM_013467|ens|ENSMUST00000087638|gb|M74570|gb|BC044729	mm|chr19:20717764-20717823	13	0	ref|Mus musculus aldehyde dehydrogenase family 1, subfamily A1 (Aldh1a1), mRNA [NM_013467]
Hist1h2bc	-1.45766	-0.543651	1.45766	down	ref|NM_023422|ens|ENSMUST00000018246|gb|AK011516|gb|AK005191	mm|chr13:23784254-23784313	81	0	ref|Mus musculus histone cluster 1, H2bc (Hist1h2bc), mRNA [NM_023422]
Col1a1	-1.76261	-0.817711	1.76261	down	ref|NM_007742|ens|ENSMUST00000107754|ens|ENSMUST00000001547|gb|BC050014	mm|chr11:94813115-94813174	2	0	ref|Mus musculus collagen, type I, alpha 1 (Col1a1), mRNA [NM_007742]
Spp1	-1.85385	-0.890522	1.85385	down	ref|NM_009263|ens|ENSMUST00000112747|ens|ENSMUST00000112748|ens|ENSMUST00000031243	mm|chr5:104868502-104868561	33	0	ref|Mus musculus secreted phosphoprotein 1 (Spp1), mRNA [NM_009263]
Grifin	-1.40932	-0.495001	1.40932	down	ref|NM_030022|gb|BC107323|gb|BC107324|gb|AK021365	mm|chr5:141040412-141039628	37	0	ref|Mus musculus galectin-related inter-fiber protein (Grifin), mRNA [NM_030022]
Pacsin3	-1.4306	-0.516617	1.4306	down	ref|NM_028733|ref|NM_030880|ens|ENSMUST00000111349|ens|ENSMUST00000028694	mm|chr2:91104768-91104827	48	0	ref|Mus musculus protein kinase C and casein kinase substrate in neurons 3 (Pacsin3), mRNA [NM_028733]
Cenpe	1.51681	0.601039	1.51681	up	ref|NM_173762|ens|ENSMUST00000062893|gb|AK049676|gb|BC059032	mm|chr3:134936387-134936446	85	0	ref|Mus musculus centromere protein E (Cenpe), mRNA [NM_173762]
A_55_P2186929	-2.10687	-1.0751	2.10687	down		mm|chr2:021990925-021990984	15	0	Unknown
Inmt	-1.59527	-0.673801	1.59527	down	ref|NM_009349|ens|ENSMUST00000003569|gb|AK002281|gb|AK013010	mm|chr6:55120829-55120770	10	0	ref|Mus musculus indolethylamine N-methyltransferase (Inmt), mRNA [NM_009349]
Krtap4-1	-1.96474	-0.974336	1.96474	down	ref|NM_001048196|ens|ENSMUST00000081007|gb|AK137752|tc|TC1691802	mm|chr11:99488631-99488572	59	0	ref|Mus musculus keratin associated protein 4-1 (Krtap4-1), mRNA [NM_001048196]
Marco	-1.97694	-0.983273	1.97694	down	ref|NM_010766|ens|ENSMUST00000027639|gb|U18424|gb|AK159967	mm|chr1:122371134-122371115	27	0	ref|Mus musculus macrophage receptor with collagenous structure (Marco), mRNA [NM_010766]
Tmx4	1.45641	0.542416	1.45641	up	ref|NM_029148|ens|ENSMUST00000038228|gb|AK129301|gb|AK013100	mm|chr2:134420941-134420882	85	0	ref|Mus musculus thioredoxin-related transmembrane protein 4 (Tmx4), mRNA [NM_029148]
Hspb1	-1.45589	-0.541904	1.45589	down	ref|NM_013560|ens|ENSMUST00000111156|ens|ENSMUST00000005077|gb|AK003119	mm|chr5:136365366-136365425	29	0	ref|Mus musculus heat shock protein 1 (Hspb1), mRNA [NM_013560]
Ptov1	-1.40081	-0.486258	1.40081	down	ref|NM_133949|ens|ENSMUST00000132521|ens|ENSMUST00000152198|ens|ENSMUST00000153085	mm|chr7:52119825-52119766	69	0	ref|Mus musculus prostate tumor over expressed gene 1 (Ptov1), mRNA [NM_133949]
NAP114398-1	-1.77716	-0.829572	1.77716	down	nap|NAP114398-1|nap|NAP124039-1|nap|NAP112065-1	mm|chr2:21990326-21990385	72	0	Unknown
Chchd10	-1.40314	-0.488655	1.40314	down	ref|NM_175329|ens|ENSMUST00000058906|gb|AY238604|gb|AK131581	mm|chr10:75400362-75400421	42	0	ref|Mus musculus coiled-coil-helix-coiled-coil-helix domain containing 10 (Chchd10), mRNA [NM_175329]
Olfr1466	-1.69716	-0.763121	1.69716	down	ref|NM_146694|ens|ENSMUST00000075868|tc|TC1636706|nap|NAP029402-1	mm|chr19:13416809-13416868	85	0	ref|Mus musculus olfactory receptor 1466 (Olfr1466), mRNA [NM_146694]
Rbp4	-1.63513	-0.709408	1.63513	down	ref|NM_001159487|ref|NM_011255|ens|ENSMUST00000025951|ens|ENSMUST00000112335	mm|chr19:38191179-38191120	21	0	ref|Mus musculus retinol binding protein 4, plasma (Rbp4), transcript variant 1, mRNA [NM_001159487]
Gbp11	1.52686	0.610567	1.52686	up	ref|NM_001039647|gb|BC111039|tc|TC1590439	mm|chr5:105752204-105752145	74	0	ref|Mus musculus guanylate binding protein 11 (Gbp11), mRNA [NM_001039647]
Bcl2a1c	1.40289	0.488399	1.40289	up	ref|NM_007535|ens|ENSMUST00000066460|gb|BC120720|gb|BC132545	mm|chr9:114239422-114239481	24	0	ref|Mus musculus B-cell leukemia/lymphoma 2 related protein A1c (Bcl2a1c), mRNA [NM_007535]
Extl3	1.40517	0.490743	1.40517	up	ref|NM_018788|ens|ENSMUST00000022550|ens|ENSMUST00000111165|gb|AK019308	mm|chr14:65670989-65670930	27	0	ref|Mus musculus exostoses (multiple)-like 3 (Extl3), mRNA [NM_018788]
Clec2d	1.41302	0.498781	1.41302	up	ref|NM_053109|ens|ENSMUST00000032260|gb|AF321553|gb|AY320031	mm|chr6:129136413-129136472	47	0	ref|Mus musculus C-type lectin domain family 2, member d (Clec2d), mRNA [NM_053109]
Wtip	-1.55113	-0.633324	1.55113	down	ref|NM_207212|ens|ENSMUST00000038537|gb|BC042762|gb|BC054125	mm|chr7:34894673-34894614	20	0	ref|Mus musculus WT1-interacting protein (Wtip), mRNA [NM_207212]
Il1rn	-1.47411	-0.55984	1.47411	down	ref|NM_001039701|ref|NM_031167|ref|NM_001159562|ens|ENSMUST00000114486	mm|chr2:24205094-24205153	79	0	ref|Mus musculus interleukin 1 receptor antagonist (Il1rn), transcript variant 2, mRNA [NM_001039701]
Olfr11	-1.56529	-0.646434	1.56529	down	ref|NM_146542|ens|ENSMUST00000043081|gb|BC111579|gb|BC165965	mm|chr13:21730508-21730449	11	0	ref|Mus musculus olfactory receptor 11 (Olfr11), mRNA [NM_146542]
ENSMUST00000051049	1.49479	0.579944	1.49479	up	ens|ENSMUST00000051049|tc|TC1678812	mm|chr6:121329912-121329853	48	0	ens|IQ motif and Sec7 domain 3 Gene [Source:MGI (curated);Acc:MGI:2677208] [ENSMUST00000051049]
Slpi	-2.00797	-1.00573	2.00797	down	ref|NM_011414|ens|ENSMUST00000109367|gb|AK010170|gb|BC028509	mm|chr2:164179908-164179849	61	0	ref|Mus musculus secretory leukocyte peptidase inhibitor (Slpi), mRNA [NM_011414]
Cldn3	-1.53646	-0.61961	1.53646	down	ref|NM_009902|ens|ENSMUST00000094245|gb|AK002672|gb|AK006514	mm|chr5:135463284-135463342	75	0	ref|Mus musculus claudin 3 (Cldn3), mRNA [NM_009902]
ENSMUST00000106187	-1.49596	-0.581067	1.49596	down	ens|ENSMUST00000106187|ens|ENSMUST00000134671|gb|AK191463|tc|TC1643082	mm|chr11:120473578-120473519	73	0	gb|Mus musculus cDNA, clone:Y1G0105P18, strand:unspecified. [AK191463]
Cd209f	-1.60821	-0.685457	1.60821	down	ref|NM_026956|ens|ENSMUST00000156276|ens|ENSMUST00000078702|gb|AK007638	mm|chr8:4102857-4102798	61	0	ref|Mus musculus CD209f antigen (Cd209f), mRNA [NM_026956]
Gstt1	-1.42909	-0.5151	1.42909	down	ref|NM_008185|ens|ENSMUST00000001713|gb|AK002338|gb|BC012254	mm|chr10:75246619-75246560	42	0	ref|Mus musculus glutathione S-transferase, theta 1 (Gstt1), mRNA [NM_008185]
A_55_P2063426	-1.47029	-0.556103	1.47029	down		mm|chr10:026103009-026102950	23	0	Unknown
A_55_P2142668	-1.78599	-0.836722	1.78599	down		mm|chr14:102293160-102293101	72	0	Unknown
A_55_P1998702	-1.70961	-0.77367	1.70961	down		mm|chr4:008326055-008326114	48	0	Unknown
A_55_P2179448	1.40976	0.495449	1.40976	up		mm|chr3:088548668-088548609	85	0	Unknown
Il1r2	-1.82103	-0.864753	1.82103	down	ref|NM_010555|ens|ENSMUST00000027243|gb|CT010182|gb|AK132264	mm|chr1:40180014-40180073	3	0	ref|Mus musculus interleukin 1 receptor, type II (Il1r2), mRNA [NM_010555]
ENSMUST00000103397	-1.57994	-0.659874	1.57994	down	ens|ENSMUST00000103397|ens|ENSMUST00000103400|gb|HQ015080|gb|M31267	mm|chr6:70523164-70523223	2	0	ens|Ig kappa chain V-III region MOPC 63 Precursor [Source:UniProtKB/Swiss-Prot;Acc:P01661] [ENSMUST00000103397]
Amy1	-1.5513	-0.633482	1.5513	down	ref|NM_007446|ref|NM_001110505|ens|ENSMUST00000106540|ens|ENSMUST00000067980	mm|chr3:113258960-113258901	16	0	ref|Mus musculus amylase 1, salivary (Amy1), transcript variant 1, mRNA [NM_007446]
Pf4	-1.69167	-0.75845	1.69167	down	ref|NM_019932|ens|ENSMUST00000031320|gb|AK159278|gb|AK160040	mm|chr5:91202275-91202334	36	0	ref|Mus musculus platelet factor 4 (Pf4), mRNA [NM_019932]
Thbd	-1.49928	-0.584266	1.49928	down	ref|NM_009378|ens|ENSMUST00000099270|gb|AK082885|gb|AK044928	mm|chr2:148230294-148230235	39	0	ref|Mus musculus thrombomodulin (Thbd), mRNA [NM_009378]
AK195427	-2.28094	-1.18963	2.28094	down	gb|AK195427	mm|chr3:98117094-98117083	47	0	gb|Mus musculus cDNA, clone:Y1G0118H07, strand:plus, reference:ENSEMBL:Mouse-Transcript-ENST:ENSMUST00000061100, based on BLAT search. [AK195427]
Hist1h1c	-1.49422	-0.579391	1.49422	down	ref|NM_015786|ens|ENSMUST00000040914|gb|AK216922|gb|AK216099	mm|chr13:23832018-23832077	22	0	ref|Mus musculus histone cluster 1, H1c (Hist1h1c), mRNA [NM_015786]
Cbr2	-1.67994	-0.748407	1.67994	down	ref|NM_007621|ens|ENSMUST00000149450|ens|ENSMUST00000026148|gb|D26123	mm|chr11:120592118-120592059	65	0	ref|Mus musculus carbonyl reductase 2 (Cbr2), mRNA [NM_007621]
Lbp	-1.45777	-0.543765	1.45777	down	ref|NM_008489|ens|ENSMUST00000016168|gb|X99347|gb|BC004795	mm|chr2:158154142-158157684	8	0	ref|Mus musculus lipopolysaccharide binding protein (Lbp), mRNA [NM_008489]
Egr1	-1.47805	-0.563696	1.47805	down	ref|NM_007913|ens|ENSMUST00000064795|gb|AK037837|gb|AK133630	mm|chr18:35024395-35024454	38	0	ref|Mus musculus early growth response 1 (Egr1), mRNA [NM_007913]
Ch25h	2.05091	1.03626	2.05091	up	ref|NM_009890|ens|ENSMUST00000050562|gb|AK160657|gb|AK140360	mm|chr19:34548779-34548720	53	0	ref|Mus musculus cholesterol 25-hydroxylase (Ch25h), mRNA [NM_009890]
Fxyd6	-2.17375	-1.12019	2.17375	down	ref|NM_022004|ens|ENSMUST00000085939|gb|AK018354|gb|AK003888	mm|chr9:45204134-45204193	71	0	ref|Mus musculus FXYD domain-containing ion transport regulator 6 (Fxyd6), mRNA [NM_022004]
Ptgs1	1.42806	0.514059	1.42806	up	ref|NM_008969|ens|ENSMUST00000062069|gb|M34141|gb|AK159907	mm|chr2:36107644-36107703	29	0	ref|Mus musculus prostaglandin-endoperoxide synthase 1 (Ptgs1), mRNA [NM_008969]
Gpc1	-1.71698	-0.779874	1.71698	down	ref|NM_016696|ens|ENSMUST00000045970|gb|AK154899|gb|AK154584	mm|chr1:94756711-94756770	74	0	ref|Mus musculus glypican 1 (Gpc1), mRNA [NM_016696]
6330563C09Rik	-1.58643	-0.665785	1.58643	down	gb|AK047772|riken|C030034A15|nap|NAP021436-001	mm|chr13:118776158-118776217	24	0	gb|Mus musculus adult male corpus striatum cDNA, RIKEN full-length enriched library, clone:C030034A15 product:unclassifiable, full insert sequence. [AK047772]
AI596198	-1.65221	-0.724395	1.65221	down	gb|CF617181	mm|chr2:150228920-150228861	41	0	gb|AGENCOURT_15763788 NIH_MGC_204 Mus musculus cDNA clone IMAGE:30526659 5', mRNA sequence [CF617181]
S100a9	-2.12548	-1.08779	2.12548	down	ref|NM_009114|ens|ENSMUST00000117167|ens|ENSMUST00000069960|gb|AK143826	mm|chr3:90496632-90496573	60	0	ref|Mus musculus S100 calcium binding protein A9 (calgranulin B) (S100a9), mRNA [NM_009114]
Camkk1	1.41115	0.496871	1.41115	up	ref|NM_018883|ens|ENSMUST00000102539|ens|ENSMUST00000155720|ens|ENSMUST00000092937	mm|chr11:72855457-72855516	82	0	ref|Mus musculus calcium/calmodulin-dependent protein kinase kinase 1, alpha (Camkk1), mRNA [NM_018883]
Fn1	1.77152	0.824987	1.77152	up	ref|NM_010233|ens|ENSMUST00000097700|ens|ENSMUST00000055226|ens|ENSMUST00000087254	mm|chr1:71632175-71632116	16	0	ref|Mus musculus fibronectin 1 (Fn1), mRNA [NM_010233]
Pcbp4	-1.67098	-0.740696	1.67098	down	ref|NM_021567|ens|ENSMUST00000024260|gb|AK077632|gb|AK004580	mm|chr9:106366140-106366199	8	0	ref|Mus musculus poly(rC) binding protein 4 (Pcbp4), mRNA [NM_021567]
A_55_P2068248	1.53584	0.619026	1.53584	up		mm|chr13:003660079-003660020	17	0	Unknown
Gbp2	1.44361	0.529683	1.44361	up	ref|NM_010260|ens|ENSMUST00000029937|gb|AF109168|gb|AF077007	mm|chr3:142300719-142300778	40	0	ref|Mus musculus guanylate binding protein 2 (Gbp2), mRNA [NM_010260]
Ak1	-1.53552	-0.618729	1.53552	down	ref|NM_001198790|ref|NM_001198791|ref|NM_021515|ref|NM_001198792	mm|chr2:32490509-32490568	29	0	ref|Mus musculus adenylate kinase 1 (Ak1), transcript variant 2, mRNA [NM_001198790]
Slc29a1	-1.43227	-0.518299	1.43227	down	ref|NM_001199113|ref|NM_022880|ref|NM_001199115|ref|NM_001199116	mm|chr17:45722230-45722171	35	0	ref|Mus musculus solute carrier family 29 (nucleoside transporters), member 1 (Slc29a1), nuclear gene encoding mitochondrial protein, transcript variant 1, mRNA [NM_001199113]
Fam20a	1.53431	0.617592	1.53431	up	ref|NM_153782|ens|ENSMUST00000020938|ens|ENSMUST00000155559|gb|BC011274	mm|chr11:109534468-109534409	51	0	ref|Mus musculus family with sequence similarity 20, member A (Fam20a), mRNA [NM_153782]
Fhl1	-1.88084	-0.911376	1.88084	down	ref|NM_001077361|ref|NM_010211|ref|NM_001077362|ens|ENSMUST00000114772	mm|chrX:54045353-54045412	15	0	ref|Mus musculus four and a half LIM domains 1 (Fhl1), transcript variant 1, mRNA [NM_001077361]
Ndufa4l2	-1.59395	-0.672607	1.59395	down	ref|NM_001098789|ens|ENSMUST00000035735|gb|BC099496|gb|BC064011	mm|chr10:126954149-126954208	51	0	ref|Mus musculus NADH dehydrogenase (ubiquinone) 1 alpha subcomplex, 4-like 2 (Ndufa4l2), mRNA [NM_001098789]
ENSMUST00000099035	1.66937	0.739303	1.66937	up	ens|ENSMUST00000099035|tc|TC1642683	mm|chr9:3038257-3038316	10	0	ens|predicted gene 10715 Gene [Source:MGI Symbol;Acc:MGI:3642376] [ENSMUST00000099035]
Chst7	-1.56559	-0.646702	1.56559	down	ref|NM_021715|ens|ENSMUST00000044138|gb|AK011202|gb|BC019204	mm|chrX:19674422-19674481	56	0	ref|Mus musculus carbohydrate (N-acetylglucosamino) sulfotransferase 7 (Chst7), mRNA [NM_021715]
Folr2	-1.74093	-0.799858	1.74093	down	ref|NM_008035|ens|ENSMUST00000094141|gb|BC022108|gb|M64817	mm|chr7:108988830-108988771	50	0	ref|Mus musculus folate receptor 2 (fetal) (Folr2), mRNA [NM_008035]
ENSMUST00000089689	-1.7109	-0.774757	1.7109	down	ens|ENSMUST00000089689|nap|NAP068773-1	mm|chr15:75066159-75066100	32	0	ens|predicted pseudogene 10238 Pseudogene [Source:MGI Symbol;Acc:MGI:3641620] [ENSMUST00000089689]
Cyr61	-1.52026	-0.604321	1.52026	down	ref|NM_010516|ens|ENSMUST00000029846|gb|AK156723|gb|AK159452	mm|chr3:145310246-145310187	79	0	ref|Mus musculus cysteine rich protein 61 (Cyr61), mRNA [NM_010516]
Has1	-1.49184	-0.577095	1.49184	down	ref|NM_008215|ens|ENSMUST00000003762|gb|AK138203|gb|D82964	mm|chr17:17980472-17980413	13	0	ref|Mus musculus hyaluronan synthase1 (Has1), mRNA [NM_008215]
Klf2	-2.01779	-1.01277	2.01779	down	ref|NM_008452|ens|ENSMUST00000067912|gb|U25096|gb|AK131962	mm|chr8:74845137-74845196	1	0	ref|Mus musculus Kruppel-like factor 2 (lung) (Klf2), mRNA [NM_008452]
Egfl7	-1.45745	-0.543451	1.45745	down	ref|NM_178444|ref|NM_198724|ref|NM_198725|ref|NM_001164564	mm|chr2:26448142-26448201	24	0	ref|Mus musculus EGF-like domain 7 (Egfl7), transcript variant a, mRNA [NM_178444]
A_55_P1996952	-1.61569	-0.692152	1.61569	down		mm|chr5:011478243-011478302	38	0	Unknown
ENSMUST00000099046	1.78656	0.837184	1.78656	up	ens|ENSMUST00000099046|ens|ENSMUST00000099051|ens|ENSMUST00000099047|ens|ENSMUST00000099042	mm|chr9:3024224-3024283	76	0	ens|predicted gene 10718 Gene [Source:MGI Symbol;Acc:MGI:3642028] [ENSMUST00000099046]
Gm8096	-1.8427	-0.881818	1.8427	down	ref|NR_033590|gb|AK015074|gb|BY714603|tc|TC1707118	mm|chr8:29194216-29194157	61	0	ref|Mus musculus predicted gene 8096 (Gm8096), non-coding RNA [NR_033590]
Olfr632	3.87741	1.95509	3.87741	up	ref|NM_147119|ens|ENSMUST00000098189|gb|BC106823|tc|TC1599837	mm|chr7:111086790-111086849	50	0	ref|Mus musculus olfactory receptor 632 (Olfr632), mRNA [NM_147119]
ENSMUST00000145987	-1.62077	-0.696681	1.62077	down	ens|ENSMUST00000145987|tc|TC1738816	mm|chr10:120338885-120338944	12	0	Unknown
Ifi27l2a	-1.68827	-0.755545	1.68827	down	ref|NM_029803|ens|ENSMUST00000055071|gb|AK160503|gb|BC086889	mm|chr12:104680453-104680394	47	0	ref|Mus musculus interferon, alpha-inducible protein 27 like 2A (Ifi27l2a), mRNA [NM_029803]
Zfp300	5.472	2.45207	5.472	up	ref|NM_183185|gb|AK053018|ens|ENSMUST00000040667|tc|TC1592118	mm|chrX:20657284-20657225	50	0	ref|Mus musculus zinc finger protein 300 (Zfp300), mRNA [NM_183185]
Cd36	-1.79418	-0.843322	1.79418	down	ref|NM_007643|ref|NM_001159558|ref|NM_001159555|ref|NM_001159557	mm|chr5:17288659-17288600	31	0	ref|Mus musculus CD36 antigen (Cd36), transcript variant 2, mRNA [NM_007643]
Smok3a	-1.46832	-0.554164	1.46832	down	ref|NM_001168602|ens|ENSMUST00000085886|gb|AJ245454|tc|NP185235	mm|chr5:138475178-138475237	34	0	ref|Mus musculus sperm motility kinase 3A (Smok3a), transcript variant 1, mRNA [NM_001168602]
Spon2	-1.5011	-0.586018	1.5011	down	ref|NM_133903|ens|ENSMUST00000046186|gb|AK042840|gb|AK131131	mm|chr5:33556676-33556617	29	0	ref|Mus musculus spondin 2, extracellular matrix protein (Spon2), mRNA [NM_133903]
A_66_P138567	-2.17514	-1.12111	2.17514	down		mm|chr4:118035403-118035344	32	0	Unknown
C78653	-1.67254	-0.742043	1.67254	down	ref|XR_105388|ref|XR_106563|gb|AK043315|tc|TC1633338	mm|chr10:118455508-118455449	34	0	ref|PREDICTED: Mus musculus expressed sequence C78653 (C78653), partial miscRNA [XR_105388]
Serpini2	7.59813	2.92564	7.59813	up	ref|NM_026460|ens|ENSMUST00000039047|gb|AK007347|gb|AK007510	mm|chr3:75046307-75046278	50	0	ref|Mus musculus serine (or cysteine) peptidase inhibitor, clade I, member 2 (Serpini2), mRNA [NM_026460]
Sparc	-1.60127	-0.679216	1.60127	down	ref|NM_009242|ens|ENSMUST00000108858|ens|ENSMUST00000018737|gb|AK146935	mm|chr11:55208061-55208003	20	0	ref|Mus musculus secreted acidic cysteine rich glycoprotein (Sparc), mRNA [NM_009242]
Kctd15	-1.71124	-0.775041	1.71124	down	ref|NM_146188|ens|ENSMUST00000032709|ens|ENSMUST00000108070|ens|ENSMUST00000108069	mm|chr7:35424099-35424040	59	0	ref|Mus musculus potassium channel tetramerisation domain containing 15 (Kctd15), mRNA [NM_146188]
Tmem132a	-1.42315	-0.50909	1.42315	down	ref|NM_133804|ens|ENSMUST00000025645|gb|AK036651|gb|AK164646	mm|chr19:10932383-10932324	71	0	ref|Mus musculus transmembrane protein 132A (Tmem132a), mRNA [NM_133804]
TC1700876	-8.10365	-3.01857	8.10365	down	tc|TC1700876	unmapped	27	0	tc|Q811B0_MOUSE (Q811B0) Erythroid differentiation regulator, partial (43%) [TC1700876]
A_66_P114445	-1.84459	-0.883298	1.84459	down		mm|chr2:144191302-144191243	34	0	Unknown
Leprel4	-1.70617	-0.770762	1.70617	down	ref|NM_176830|ens|ENSMUST00000066489|ens|ENSMUST00000107402|gb|AK004132	mm|chr11:100270122-100270063	12	0	ref|Mus musculus leprecan-like 4 (Leprel4), mRNA [NM_176830]
Tppp2	-11.1917	-3.48435	11.1917	down	ref|NM_001128634|ens|ENSMUST00000008957|gb|BC049709|gb|BU946034	mm|chr14:52538531-52538590	33	0	ref|Mus musculus tubulin polymerization-promoting protein family member 2 (Tppp2), mRNA [NM_001128634]
Rab34	-1.66303	-0.733814	1.66303	down	ref|NM_033475|ref|NM_001159482|ens|ENSMUST00000056241|ens|ENSMUST00000108322	mm|chr11:78005615-78005674	31	0	ref|Mus musculus RAB34, member of RAS oncogene family (Rab34), transcript variant 1, mRNA [NM_033475]
ENSMUST00000098571	1.57557	0.655876	1.57557	up	ens|ENSMUST00000098571|ref|XR_106143|ref|XR_108066|gb|AK165649	mm|chr8:87250684-87250743	40	0	ens|RIKEN cDNA G430095P16 gene Gene [Source:MGI Symbol;Acc:MGI:3588227] [ENSMUST00000098571]
Asb2	1.9275	0.94673	1.9275	up	ref|NM_023049|ens|ENSMUST00000127447|ens|ENSMUST00000149431|ens|ENSMUST00000021617	mm|chr12:104559811-104559752	51	0	ref|Mus musculus ankyrin repeat and SOCS box-containing 2 (Asb2), mRNA [NM_023049]
Cyb561	-1.60928	-0.686416	1.60928	down	ref|NM_007805|ens|ENSMUST00000106922|ens|ENSMUST00000019734|gb|BC006732	mm|chr11:105795077-105795018	59	0	ref|Mus musculus cytochrome b-561 (Cyb561), mRNA [NM_007805]
4930573O21Rik	-1.46741	-0.553275	1.46741	down	gb|AK016293|riken|4930573O21|nap|NAP124371-1	mm|chr13:003003162-003003221	33	0	gb|Mus musculus adult male testis cDNA, RIKEN full-length enriched library, clone:4930573O21 product:gamma-aminobutyric acid (GABA-B) receptor, 1, full insert sequence. [AK016293]
Ctsl	-1.57342	-0.653902	1.57342	down	ref|NM_009984|ens|ENSMUST00000021933|gb|AK145051|gb|J02583	mm|chr13:64465346-64465287	11	0	ref|Mus musculus cathepsin L (Ctsl), mRNA [NM_009984]
Dnajb3	-1.80125	-0.848995	1.80125	down	ref|NM_008299|ens|ENSMUST00000115975|ens|ENSMUST00000119972|gb|AK005690	mm|chr1:90101366-90101307	45	0	ref|Mus musculus DnaJ (Hsp40) homolog, subfamily B, member 3 (Dnajb3), mRNA [NM_008299]
Atp1b1	-1.5196	-0.603692	1.5196	down	ref|NM_009721|ens|ENSMUST00000027863|gb|X16646|gb|AK010677	mm|chr1:166368322-166368263	24	0	ref|Mus musculus ATPase, Na+/K+ transporting, beta 1 polypeptide (Atp1b1), mRNA [NM_009721]
Mid1	1.42016	0.50605	1.42016	up	ref|NM_183151|ref|NM_010797|ens|ENSMUST00000078947|ens|ENSMUST00000112105	mm|chrX:166428354-166428413	44	0	ref|Mus musculus midline 1 (Mid1), transcript variant 2, mRNA [NM_183151]
Slc40a1	-1.75987	-0.815466	1.75987	down	ref|NM_016917|ens|ENSMUST00000027137|gb|BC003438|gb|AF231120	mm|chr1:45965314-45965255	47	0	ref|Mus musculus solute carrier family 40 (iron-regulated transporter), member 1 (Slc40a1), mRNA [NM_016917]
Cyfip2	1.60622	0.683674	1.60622	up	ref|NM_133769|ens|ENSMUST00000093165|ens|ENSMUST00000093166|gb|AK147224	mm|chr11:46007419-46007360	49	0	ref|Mus musculus cytoplasmic FMR1 interacting protein 2 (Cyfip2), mRNA [NM_133769]
COX1	-1.57724	-0.657398	1.57724	down	ens|ENSMUST00000082402|ref|XR_107209|gb|AK165865|gb|AK166684	mm|chrM:6650-6709	15	0	ens|mitochondrially encoded cytochrome c oxidase I Gene [Source:MGI Symbol;Acc:MGI:102504] [ENSMUST00000082402]
ENSMUST00000077710	-2.17129	-1.11855	2.17129	down	ens|ENSMUST00000077710|gb|AK076985|tc|TC1596666|riken|4930590G01	mm|chr18:37081750-37081809	37	0	ens|predicted gene 6756 Gene [Source:MGI Symbol;Acc:MGI:3647509] [ENSMUST00000077710]
Fbln2	-1.40005	-0.485476	1.40005	down	ref|NM_007992|ref|NM_001081437|ens|ENSMUST00000137029|ens|ENSMUST00000113498	mm|chr6:91222118-91222177	41	0	ref|Mus musculus fibulin 2 (Fbln2), transcript variant 1, mRNA [NM_007992]
Gm4470	1.44785	0.533912	1.44785	up	gb|BG175686	mm|chr19:56156181-56156239	6	0	gb|602334681F2 NCI_CGAP_Mam1 Mus musculus cDNA clone IMAGE:4457756 5'. [BG175686]
Srxn1	-1.42043	-0.506332	1.42043	down	ref|NM_029688|ens|ENSMUST00000041500|ens|ENSMUST00000099225|gb|AK161066	mm|chr2:151937009-151937068	54	0	ref|Mus musculus sulfiredoxin 1 homolog (S. cerevisiae) (Srxn1), mRNA [NM_029688]
Cited1	-1.47811	-0.563749	1.47811	down	ref|NM_007709|ens|ENSMUST00000101336|ens|ENSMUST00000050551|gb|BC052030	mm|chrX:99442835-99442776	14	0	ref|Mus musculus Cbp/p300-interacting transactivator with Glu/Asp-rich carboxy-terminal domain 1 (Cited1), mRNA [NM_007709]
Tnnc2	-1.40852	-0.494183	1.40852	down	ref|NM_009394|ens|ENSMUST00000103095|gb|BC024390|gb|AK133548	mm|chr2:164602720-164602661	49	0	ref|Mus musculus troponin C2, fast (Tnnc2), mRNA [NM_009394]
Dnahc2	-1.5201	-0.60417	1.5201	down	ref|NM_001081330|ens|ENSMUST00000108659|ens|ENSMUST00000035539|gb|AK029791	mm|chr11:69234404-69234345	23	0	ref|Mus musculus dynein, axonemal, heavy chain 2 (Dnahc2), mRNA [NM_001081330]
Tmem8	-1.48367	-0.569167	1.48367	down	ref|NM_021793|ens|ENSMUST00000025010|gb|AK079893|gb|AB045293	mm|chr17:26259706-26259765	25	0	ref|Mus musculus transmembrane protein 8 (five membrane-spanning domains) (Tmem8), mRNA [NM_021793]
Sfrp2	-1.79439	-0.843492	1.79439	down	ref|NM_009144|ens|ENSMUST00000029625|gb|D50462|gb|AK147091	mm|chr3:83577864-83577923	62	0	ref|Mus musculus secreted frizzled-related protein 2 (Sfrp2), mRNA [NM_009144]
Vmn1r209	-1.57126	-0.651922	1.57126	down	ref|NM_001013787|ens|ENSMUST00000095961|nap|NAP112713-1	mm|chr13:22897647-22897588	35	0	ref|Mus musculus vomeronasal 1 receptor 209 (Vmn1r209), mRNA [NM_001013787]
Igfbp5	-1.9512	-0.964364	1.9512	down	ref|NM_010518|ens|ENSMUST00000027377|gb|AK011683|gb|BC003951	mm|chr1:72904888-72904829	60	0	ref|Mus musculus insulin-like growth factor binding protein 5 (Igfbp5), mRNA [NM_010518]
Tlr12	1.97413	0.981214	1.97413	up	ref|NM_205823|ens|ENSMUST00000074829|gb|AK137624|gb|AK143385	mm|chr4:128292749-128292690	76	0	ref|Mus musculus toll-like receptor 12 (Tlr12), mRNA [NM_205823]
Kif26b	-1.76253	-0.817646	1.76253	down	ref|NM_001161665|ens|ENSMUST00000161017|ens|ENSMUST00000027771|gb|AK076435	mm|chr1:180862723-180862782	45	0	ref|Mus musculus kinesin family member 26B (Kif26b), mRNA [NM_001161665]
Cd74	1.54574	0.628302	1.54574	up	ref|NM_001042605|ref|NM_010545|ens|ENSMUST00000097563|ens|ENSMUST00000050487	mm|chr18:60972075-60972132	51	0	ref|Mus musculus CD74 antigen (invariant polypeptide of major histocompatibility complex, class II antigen-associated) (Cd74), transcript variant 1, mRNA [NM_001042605]
Slfn3	-1.90826	-0.932256	1.90826	down	ref|NM_011409|ens|ENSMUST00000019130|gb|BC145134|gb|BC132627	mm|chr11:83028431-83028490	34	0	ref|Mus musculus schlafen 3 (Slfn3), mRNA [NM_011409]
Tnfsf13b	2.29353	1.19757	2.29353	up	ref|NM_033622|gb|AK155288|gb|AK079180|gb|AF352245	mm|chr8:10035561-10035620	53	0	ref|Mus musculus tumor necrosis factor (ligand) superfamily, member 13b (Tnfsf13b), mRNA [NM_033622]
Serpina3g	1.79674	0.845385	1.79674	up	ref|NM_009251|ens|ENSMUST00000043315|gb|M64085|gb|AK156462	mm|chr12:105480045-105480104	1	0	ref|Mus musculus serine (or cysteine) peptidase inhibitor, clade A, member 3G (Serpina3g), mRNA [NM_009251]
AK134484	-1.54259	-0.625356	1.54259	down	gb|AK134484|gb|M18251|gb|U58494|tc|NP1215874	mm|chr9:93519263-93519259	13	0	gb|Mus musculus 11 days embryo head cDNA, RIKEN full-length enriched library, clone:6230412K13 product:hypothetical Retroviral integrase, C-terminal containing protein, full insert sequence. [AK134484]
Fosb	-1.67163	-0.741258	1.67163	down	ref|NM_008036|ens|ENSMUST00000003640	mm|chr7:19888227-19888168	60	0	ref|Mus musculus FBJ osteosarcoma oncogene B (Fosb), mRNA [NM_008036]
Gfi1b	1.535	0.618234	1.535	up	ref|NM_008114|ref|NM_001160406|ens|ENSMUST00000028156|gb|AF017275	mm|chr2:28465041-28464982	9	0	ref|Mus musculus growth factor independent 1B (Gfi1b), transcript variant 1, mRNA [NM_008114]
Cadm1	1.83075	0.872432	1.83075	up	ref|NM_207675|ref|NM_018770|ref|NM_207676|ref|NM_001025600	mm|chr9:47658414-47658473	18	0	ref|Mus musculus cell adhesion molecule 1 (Cadm1), transcript variant 1, mRNA [NM_207675]
Hist2h4	2.40789	1.26777	2.40789	up	ref|NM_033596|gb|BC051566|tc|TC1591125|nap|NAP017613-001	mm|chr3:96067237-96067178	32	0	ref|Mus musculus histone cluster 2, H4 (Hist2h4), mRNA [NM_033596]
Ascl2	-1.57762	-0.657749	1.57762	down	ref|NM_008554|ens|ENSMUST00000121862|ens|ENSMUST00000009392|gb|BC019520	mm|chr7:150152793-150152734	79	0	ref|Mus musculus achaete-scute complex homolog 2 (Drosophila) (Ascl2), mRNA [NM_008554]
Sik1	-1.5679	-0.648831	1.5679	down	ref|NM_010831|ens|ENSMUST00000024839|gb|AK141817|gb|U11494	mm|chr17:31981314-31981255	58	0	ref|Mus musculus salt inducible kinase 1 (Sik1), mRNA [NM_010831]
Ets2	-1.42321	-0.50915	1.42321	down	ref|NM_011809|ens|ENSMUST00000023612|gb|AK198126|gb|AK038348	mm|chr16:95942227-95942286	55	0	ref|Mus musculus E26 avian leukemia oncogene 2, 3' domain (Ets2), mRNA [NM_011809]
Ahsg	-1.56568	-0.646793	1.56568	down	ref|NM_013465|ens|ENSMUST00000023583|gb|AK167709|gb|AK133523	mm|chr16:22899415-22899474	2	0	ref|Mus musculus alpha-2-HS-glycoprotein (Ahsg), mRNA [NM_013465]
TC1715571	1.81547	0.860339	1.81547	up	tc|TC1715571	mm|chr9:119957865-119957806	21	0	tc|DJ534K4 S164 {Homo sapiens} (exp=-1; wgp=0; cg=0), partial (8%) [TC1715571]
Htra1	-1.84879	-0.886581	1.84879	down	ref|NM_019564|ens|ENSMUST00000006367|ens|ENSMUST00000153290|gb|AF172994	mm|chr7:138129081-138129140	70	0	ref|Mus musculus HtrA serine peptidase 1 (Htra1), mRNA [NM_019564]
Fcrls	-1.44418	-0.530247	1.44418	down	ref|NM_030707|ens|ENSMUST00000090986|gb|AB028174|gb|AY506556	mm|chr3:87056481-87056422	14	0	ref|Mus musculus Fc receptor-like S, scavenger receptor (Fcrls), mRNA [NM_030707]
Aebp1	-1.87892	-0.909901	1.87892	down	ref|NM_009636|ens|ENSMUST00000020766|ens|ENSMUST00000102923|ens|ENSMUST00000109829	mm|chr11:5772031-5772090	45	0	ref|Mus musculus AE binding protein 1 (Aebp1), mRNA [NM_009636]
2610035F20Rik	-1.48377	-0.569266	1.48377	down	ref|XR_105644|ref|XR_106885|gb|AK042842|gb|BY655930	mm|chr14:122869889-122869830	41	0	ref|PREDICTED: Mus musculus RIKEN cDNA 2610035F20 gene (2610035F20Rik), partial miscRNA [XR_105644]
Heatr2	-1.48815	-0.573516	1.48815	down	ref|NM_001081265|gb|BC053401|ens|ENSMUST00000026975|gb|BB501072	mm|chr5:139662397-139662456	43	0	ref|Mus musculus HEAT repeat containing 2 (Heatr2), mRNA [NM_001081265]
A_55_P2148935	1.59176	0.670625	1.59176	up		mm|chrY_random:056067404-056067345	68	0	Unknown
Asprv1	-1.65655	-0.728185	1.65655	down	ref|NM_026414|ens|ENSMUST00000043400|gb|BC057938|gb|BC119099	mm|chr6:86579351-86579410	6	0	ref|Mus musculus aspartic peptidase, retroviral-like 1 (Asprv1), mRNA [NM_026414]
9430099O15Rik	-1.78407	-0.83517	1.78407	down	gb|AK035202|tc|TC1601315|riken|9430099O15	mm|chr16:18833482-18833541	21	0	gb|Mus musculus 12 days embryo embryonic body between diaphragm region and neck cDNA, RIKEN full-length enriched library, clone:9430099O15 product:unclassifiable, full insert sequence. [AK035202]
Tbx19	-1.63242	-0.707009	1.63242	down	ref|NM_032005|ens|ENSMUST00000027859|gb|BC120635|gb|BC137731	mm|chr1:167068878-167068819	41	0	ref|Mus musculus T-box 19 (Tbx19), mRNA [NM_032005]
Klra2	2.04381	1.03126	2.04381	up	ref|NM_001170851|ref|NM_008462|ens|ENSMUST00000032306|gb|BC064711	mm|chr6:131169345-131169286	68	0	ref|Mus musculus killer cell lectin-like receptor, subfamily A, member 2 (Klra2), transcript variant 1, mRNA [NM_001170851]
Fpr1	-1.90078	-0.926589	1.90078	down	ref|NM_013521|ens|ENSMUST00000061516|gb|BC140412|gb|BC148696	mm|chr17:18013668-18013609	52	0	ref|Mus musculus formyl peptide receptor 1 (Fpr1), mRNA [NM_013521]
Plac9	-1.53555	-0.618757	1.53555	down	ref|NM_207229|ens|ENSMUST00000100809|ens|ENSMUST00000052286|ens|ENSMUST00000100820	mm|chr14:26708442-26708383	68	0	ref|Mus musculus placenta specific 9 (Plac9), mRNA [NM_207229]
Il2ra	1.53106	0.614532	1.53106	up	ref|NM_008367|ens|ENSMUST00000028111|gb|AK088594|gb|AF054581	mm|chr2:11614744-11614803	68	0	ref|Mus musculus interleukin 2 receptor, alpha chain (Il2ra), mRNA [NM_008367]
NAP112102-1	-2.12551	-1.08781	2.12551	down	nap|NAP112102-1	mm|chr7:48922020-48921961	48	0	Unknown
Saa3	-1.58706	-0.666357	1.58706	down	ref|NM_011315|ens|ENSMUST00000006956|gb|BC055885|tc|TC1579237	mm|chr7:53970448-53970389	74	0	ref|Mus musculus serum amyloid A 3 (Saa3), mRNA [NM_011315]
Tsc22d3	-1.45603	-0.542039	1.45603	down	ref|NM_001077364|ref|NM_010286|ens|ENSMUST00000112995|ens|ENSMUST00000133023	mm|chrX:137074153-137074094	30	0	ref|Mus musculus TSC22 domain family, member 3 (Tsc22d3), transcript variant 1, mRNA [NM_001077364]
Rraga	1.89235	0.920176	1.89235	up	ref|NM_178376|ens|ENSMUST00000091064|gb|AK144591|gb|AK004955	mm|chr4:86222897-86222956	44	0	ref|Mus musculus Ras-related GTP binding A (Rraga), mRNA [NM_178376]
Nbl1	-1.51067	-0.595186	1.51067	down	ref|NM_008675|ens|ENSMUST00000042844|gb|AK146535|gb|AK158008	mm|chr4:138638282-138638223	35	0	ref|Mus musculus neuroblastoma, suppression of tumorigenicity 1 (Nbl1), mRNA [NM_008675]
Atp6v0e2	-1.48092	-0.566498	1.48092	down	ref|NM_133764|ens|ENSMUST00000040361|gb|AK002260|gb|AK077313	mm|chr6:48491579-48491638	73	0	ref|Mus musculus ATPase, H+ transporting, lysosomal V0 subunit E2 (Atp6v0e2), mRNA [NM_133764]
ENSMUST00000051853	-1.75046	-0.807735	1.75046	down	ens|ENSMUST00000051853|ens|ENSMUST00000129798|gb|AK144581|gb|BC071219	mm|chr10:81053159-81053218	27	0	ens|transducin-like enhancer of split 2, homolog of Drosophila E(spl) Gene [Source:MGI (curated);Acc:MGI:104635] [ENSMUST00000051853]
Phlda3	-1.50655	-0.591252	1.50655	down	ref|NM_013750|ens|ENSMUST00000038945|gb|AK003767|gb|AK218195	mm|chr1:137665642-137665701	30	0	ref|Mus musculus pleckstrin homology-like domain, family A, member 3 (Phlda3), mRNA [NM_013750]
Mrps25	3.86395	1.95008	3.86395	up	ref|NM_025578|ens|ENSMUST00000140438|gb|AK131114	mm|chr6:92119589-92119530	53	0	ref|Mus musculus mitochondrial ribosomal protein S25 (Mrps25), nuclear gene encoding mitochondrial protein, mRNA [NM_025578]
Ctsk	-1.41645	-0.502282	1.41645	down	ref|NM_007802|ens|ENSMUST00000015664|gb|AK003425|gb|AK132648	mm|chr3:95313165-95313224	29	0	ref|Mus musculus cathepsin K (Ctsk), mRNA [NM_007802]
Vps37b	-1.4593	-0.545272	1.4593	down	ref|NM_177876|ens|ENSMUST00000040967|gb|AK183496|gb|AK166359	mm|chr5:124454877-124454818	70	0	ref|Mus musculus vacuolar protein sorting 37B (yeast) (Vps37b), mRNA [NM_177876]
Gm6797	1.46769	0.553548	1.46769	up	ref|XM_003085249|ref|XM_003086820|ref|XM_892557|ref|XM_979237	mm|chrX:8217705-8217764	73	0	ref|PREDICTED: Mus musculus predicted pseudogene 6797 (Gm6797), mRNA [XM_003085249]
A_55_P2116149	1.67804	0.746781	1.67804	up		mm|chr7:097951864-097951805	59	0	Unknown
Ubd	1.436	0.522058	1.436	up	ref|NM_023137|ens|ENSMUST00000038844|gb|AK008116|gb|BC027627	mm|chr17:37332688-37332747	82	0	ref|Mus musculus ubiquitin D (Ubd), mRNA [NM_023137]
Lama5	-1.40471	-0.490272	1.40471	down	ref|NM_001081171|ens|ENSMUST00000015791|ens|ENSMUST00000087542|gb|AK129157	mm|chr2:179911138-179911079	75	0	ref|Mus musculus laminin, alpha 5 (Lama5), mRNA [NM_001081171]
Icosl	1.50062	0.58556	1.50062	up	ref|NM_015790|ens|ENSMUST00000105393|gb|AK041421|gb|AK220220	mm|chr10:77542211-77542270	64	0	ref|Mus musculus icos ligand (Icosl), mRNA [NM_015790]
Gpx3	-1.48046	-0.566048	1.48046	down	ref|NM_008161|ref|NM_001083929|ens|ENSMUST00000082430|gb|AK002262	mm|chr11:54723436-54723495	30	0	ref|Mus musculus glutathione peroxidase 3 (Gpx3), transcript variant 2, mRNA [NM_008161]
Aldh1a7	-1.45165	-0.537692	1.45165	down	ref|NM_011921|ens|ENSMUST00000025656|gb|U96401|gb|BC032880	mm|chr19:20767612-20767553	25	0	ref|Mus musculus aldehyde dehydrogenase family 1, subfamily A7 (Aldh1a7), mRNA [NM_011921]
Prkcdbp	-1.60632	-0.683763	1.60632	down	ref|NM_028444|ens|ENSMUST00000047040|gb|AK032154|gb|AK014051	mm|chr7:112629283-112629224	69	0	ref|Mus musculus protein kinase C, delta binding protein (Prkcdbp), mRNA [NM_028444]
Bcl2a1d	1.40586	0.491455	1.40586	up	ref|NM_007536|ref|NM_007534|ref|NM_009742|ens|ENSMUST00000098486	mm|chr9:88618224-88618165	78	0	ref|Mus musculus B-cell leukemia/lymphoma 2 related protein A1d (Bcl2a1d), mRNA [NM_007536]
Ccl7	-1.41418	-0.499961	1.41418	down	ref|NM_013654|ens|ENSMUST00000021011|gb|L04694|gb|S50588	mm|chr11:81860656-81860715	80	0	ref|Mus musculus chemokine (C-C motif) ligand 7 (Ccl7), mRNA [NM_013654]
Acot1	-1.84741	-0.885504	1.84741	down	ref|NM_012006|ens|ENSMUST00000085210|gb|Y14004|gb|BC022951	mm|chr12:85358561-85358620	1	0	ref|Mus musculus acyl-CoA thioesterase 1 (Acot1), mRNA [NM_012006]
ENSMUST00000099037	1.71277	0.776331	1.71277	up	ens|ENSMUST00000099037|ens|ENSMUST00000099056|ens|ENSMUST00000099049|ens|ENSMUST00000075573	mm|chr9:3030720-3030779	69	0	ens|predicted gene 10716 Gene [Source:MGI Symbol;Acc:MGI:3641972] [ENSMUST00000099037]
Fstl1	-1.47319	-0.558948	1.47319	down	ref|NM_008047|ens|ENSMUST00000114763|ens|ENSMUST00000023511|gb|AK049440	mm|chr16:37836492-37836551	78	0	ref|Mus musculus follistatin-like 1 (Fstl1), mRNA [NM_008047]
Ica1l	-1.72443	-0.786123	1.72443	down	ref|NM_027407|ens|ENSMUST00000027172|gb|AK158859|gb|AK029991	mm|chr1:60045997-60045938	32	0	ref|Mus musculus islet cell autoantigen 1-like (Ica1l), mRNA [NM_027407]
Cacnb3	-1.71227	-0.775914	1.71227	down	ref|NM_007581|ref|NM_001044741|ens|ENSMUST00000003442|ens|ENSMUST00000109150	mm|chr15:98474610-98474669	40	0	ref|Mus musculus calcium channel, voltage-dependent, beta 3 subunit (Cacnb3), transcript variant 1, mRNA [NM_007581]
Klf4	-1.61656	-0.692931	1.61656	down	ref|NM_010637|ens|ENSMUST00000003116|ens|ENSMUST00000107619|gb|U70662	mm|chr4:55540226-55540167	22	0	ref|Mus musculus Kruppel-like factor 4 (gut) (Klf4), mRNA [NM_010637]
Slamf8	1.67788	0.746636	1.67788	up	ref|NM_029084|ens|ENSMUST00000065679|gb|AK017911|gb|BC024587	mm|chr1:174512126-174512067	63	0	ref|Mus musculus SLAM family member 8 (Slamf8), mRNA [NM_029084]
Gm14548	1.68651	0.75404	1.68651	up	ref|NM_001166672|ens|ENSMUST00000108620|ens|ENSMUST00000153846	mm|chr7:3835872-3835814	11	0	ref|Mus musculus predicted gene 14548 (Gm14548), mRNA [NM_001166672]
Mfge8	-1.42324	-0.509181	1.42324	down	ref|NM_008594|ref|NM_001045489|ens|ENSMUST00000032825|ens|ENSMUST00000107409	mm|chr7:86278748-86278689	65	0	ref|Mus musculus milk fat globule-EGF factor 8 protein (Mfge8), transcript variant 1, mRNA [NM_008594]
Ryr1	1.41367	0.499442	1.41367	up	ref|NM_009109|ens|ENSMUST00000032813|gb|U23754|gb|AY268935	mm|chr7:29789487-29788789	5	0	ref|Mus musculus ryanodine receptor 1, skeletal muscle (Ryr1), mRNA [NM_009109]
Dcps	-2.25133	-1.17078	2.25133	down	ref|NM_027030|ens|ENSMUST00000034539|gb|AK169641|gb|AK005584	mm|chr9:34932174-34932115	32	0	ref|Mus musculus decapping enzyme, scavenger (Dcps), mRNA [NM_027030]
TC1782025	-1.42363	-0.50957	1.42363	down	tc|TC1782025	mm|chr4:53578482-53578543	63	0	Unknown
Gm7932	-1.75268	-0.809561	1.75268	down	ens|ENSMUST00000101425|ref|XR_105059|ref|XR_107793|gb|AK139445	mm|chr6:48815864-48815923	25	0	ens|predicted gene 7932 Gene [Source:MGI Symbol;Acc:MGI:3643446] [ENSMUST00000101425]
H2-M2	1.88909	0.917692	1.88909	up	ref|NM_008204|ens|ENSMUST00000016427|gb|AY302217|tc|NP1221758	mm|chr17:37618101-37618042	60	0	ref|Mus musculus histocompatibility 2, M region locus 2 (H2-M2), mRNA [NM_008204]
Lamb2	-1.57849	-0.658546	1.57849	down	ref|NM_008483|ens|ENSMUST00000065014|gb|BC026051|tc|TC1712435	mm|chr9:108392189-108392248	21	0	ref|Mus musculus laminin, beta 2 (Lamb2), mRNA [NM_008483]
A_55_P1960479	1.82957	0.871508	1.82957	up		mm|chr7:066891025-066891084	55	0	Unknown
ENSMUST00000146108	-1.76651	-0.820903	1.76651	down	ens|ENSMUST00000146108|gb|AK145655|gb|BC030479|gb|AK134484	mm|chr4:62110309-62110250	37	0	gb|Mus musculus blastocyst blastocyst cDNA, RIKEN full-length enriched library, clone:I1C0026I24 product:hypothetical Retroviral integrase, C-terminal/Integrase, catalytic domain/RNase H/Integrase, N-terminal zinc-binding containing protein, full insert s
C1s	-1.57621	-0.65646	1.57621	down	ref|NM_144938|ref|NM_001097617|ens|ENSMUST00000100963|ens|ENSMUST00000077416	mm|chr6:124480834-124480775	54	0	ref|Mus musculus complement component 1, s subcomponent (C1s), transcript variant 1, mRNA [NM_144938]
ENSMUST00000066742	-1.43225	-0.518281	1.43225	down	ens|ENSMUST00000066742	mm|chr10:9254406-9254347	74	0	ens|predicted gene 9930 Gene [Source:MGI Symbol;Acc:MGI:3642400] [ENSMUST00000066742]
Cd81	1.40638	0.491989	1.40638	up	ref|NM_133655|ens|ENSMUST00000037941|gb|AK136370|gb|AK170741	mm|chr7:150253737-150253796	35	0	ref|Mus musculus CD81 antigen (Cd81), mRNA [NM_133655]
Prss54	-2.11654	-1.08171	2.11654	down	ref|NM_027640|ens|ENSMUST00000052690|gb|BC144859|gb|BC145787	mm|chr8:98083265-98083206	55	0	ref|Mus musculus protease, serine, 54 (Prss54), mRNA [NM_027640]
G0s2	-1.41996	-0.50585	1.41996	down	ref|NM_008059|ens|ENSMUST00000009777|gb|BC117038|gb|BC117040	mm|chr1:195098984-195098925	61	0	ref|Mus musculus G0/G1 switch gene 2 (G0s2), mRNA [NM_008059]
AW112010	2.0362	1.02588	2.0362	up	ref|NM_001177351|ens|ENSMUST00000099676|gb|AK153119|gb|EF660528	mm|chr19:11122408-11122349	40	0	ref|Mus musculus expressed sequence AW112010 (AW112010), mRNA [NM_001177351]
ENSMUST00000109328	-1.41517	-0.500975	1.41517	down	ens|ENSMUST00000109328|ens|ENSMUST00000103096|tc|TC1661613	mm|chr2:164556742-164556683	44	0	ens|WAP four-disulfide core domain 3 Gene [Source:MGI (curated);Acc:MGI:1923897] [ENSMUST00000109328]
A_55_P2082841	1.57515	0.655486	1.57515	up		mm|chr1:173964405-173964464	74	0	Unknown
H2-Eb1	1.54628	0.628805	1.54628	up	ref|NM_010382|ens|ENSMUST00000074557|ens|ENSMUST00000076311|gb|M12826	mm|chr17:34453075-34453134	48	0	ref|Mus musculus histocompatibility 2, class II antigen E beta (H2-Eb1), mRNA [NM_010382]
Lyz2	2.14003	1.09763	2.14003	up	ref|NM_017372|ens|ENSMUST00000092163|gb|AK148516|gb|AK153475	mm|chr10:116719234-116719175	65	0	ref|Mus musculus lysozyme 2 (Lyz2), mRNA [NM_017372]
Enpp4	1.79601	0.844792	1.79601	up	ref|NM_199016|ens|ENSMUST00000143137|ens|ENSMUST00000113578|ens|ENSMUST00000113579	mm|chr17:44233353-44233294	47	0	ref|Mus musculus ectonucleotide pyrophosphatase/phosphodiesterase 4 (Enpp4), mRNA [NM_199016]

## Sheet: Table S2
	Table S2. Average fold-change (FC) of indicated RNAs by myeloid Klf4 deletion in CD11b+ prostate cancer tumor cells (n=2/group)
Symbol	FC		Symbol	FC		Symbol	FC		Symbol	FC
1190002H23Rik	1.41787		Akr1b8	1.87171		Clec2d	-1.41302		ENSMUST00000103397	1.57994
1700019G17Rik	-2.65564		Aldh1a1	1.66315		Clec4n	1.42681		ENSMUST00000106187	1.49596
2610035F20Rik	1.48377		Aldh1a7	1.45165		Clu	1.99007		ENSMUST00000109328	1.41517
4930573O21Rik	1.46741		Amica1	1.43235		Cma1	1.5324		ENSMUST00000125538	22.8916
4933417C20Rik	-1.4212		Amy1	1.5513		Cmbl	1.45262		ENSMUST00000144826	1.81504
6330563C09Rik	1.58643		Ano1	1.70031		Cmpk2	1.45182		ENSMUST00000145987	1.62077
9430099O15Rik	1.78407		Apol9b	1.50823		Col1a1	1.76261		ENSMUST00000146108	1.76651
A_55_P1952768	-1.83915		Asb2	-1.9275		Col1a2	1.82684		Epor	1.54508
A_55_P1960479	-1.82957		Ascl2	1.57762		Col3a1	1.893		Erdr1	10.2929
A_55_P1966383	-1.42933		Asns	1.43854		COX1	1.57724		Ets2	1.42321
A_55_P1967443	1.84366		Asprv1	1.65655		Cpa3	1.5888		Extl3	-1.40517
A_55_P1981455	1.41352		Atf5	1.79405		Cpe	1.42854		Eya2	1.62141
A_55_P1986743	1.40918		Atp1b1	1.5196		Cpxm1	1.7518		F11r	-1.73022
A_55_P1996431	1.51743		Atp6v0e2	1.48092		Crip2	1.8948		Fam20a	-1.53431
A_55_P1996952	1.61569		AW112010	-2.0362		Crym	2.4356		Fbln2	1.40005
A_55_P1998702	1.70961		Bcl2a1c	-1.40289		Csrnp1	1.42926		Fcrls	1.44418
A_55_P2020035	-1.56836		Bcl2a1d	-1.40586		Ctsk	1.41645		Fhl1	1.88084
A_55_P2023912	2.22942		Bok	1.93309		Ctsl	1.57342		Fkbp10	1.62627
A_55_P2035038	-1.46597		C1rb	1.43159		Cx3cr1	-1.7488		Flnc	1.73575
A_55_P2059775	1.72566		C1s	1.57621		Cxcl9	-2.12786		Fmo1	1.48099
A_55_P2063426	1.47029		C630004H02Rik	1.43929		Cyb561	1.60928		Fn1	-1.77152
A_55_P2066017	1.62624		C78653	1.67254		Cyfip2	-1.60622		Folr2	1.74093
A_55_P2068248	-1.53584		Cacnb3	1.71227		Cyp26c1	-1.45498		Fosb	1.67163
A_55_P2070766	-1.67602		Cadm1	-1.83075		Cyr61	1.52026		Fpr1	1.90078
A_55_P2075731	-1.6793		Camk2d	-1.60513		Dclk3	1.43119		Fstl1	1.47319
A_55_P2077501	-1.60957		Camkk1	-1.41115		Dcn	2.2821		Fxyd6	2.17375
A_55_P2082841	-1.57515		Car2	1.4011		Dcps	2.25133		G0s2	1.41996
A_55_P2116149	-1.67804		Car6	-1.46574		Dkk3	1.49981		Gadd45b	1.46932
A_55_P2120141	-1.54546		Cbr2	1.67994		Dnahc2	1.5201		Gas6	1.4039
A_55_P2142668	1.78599		Ccl24	-1.74686		Dnajb3	1.80125		Gbp1	-1.65179
A_55_P2148935	-1.59176		Ccl7	1.41418		Dnase1l3	-1.49329		Gbp11	-1.52686
A_55_P2179448	-1.40976		Ccr7	2.19407		Dnmt3l	1.47948		Gbp2	-1.44361
A_55_P2179807	-1.46222		Cd209f	1.60821		Dusp5	1.54154		Gbp3	-1.5012
A_55_P2186929	2.10687		Cd209g	1.66631		Egfl7	1.45745		Gbp4	-1.70616
A_66_P114445	1.84459		Cd300lf	-1.41237		Egr1	1.47805		Gfi1b	-1.535
A_66_P138567	2.17514		Cd36	1.79418		Enpp4	-1.79601		Gm10845	1.66691
AA467197	-1.60943		Cd55	1.70231		ENSMUST00000031305	-1.41452		Gm14548	-1.68651
Acot1	1.84741		Cd59a	1.79025		ENSMUST00000051049	-1.49479		Gm1679	-1.45264
Acsl1	-1.77429		Cd72	-1.42745		ENSMUST00000051853	1.75046		Gm3662	1.51525
Acta2	1.50799		Cd74	-1.54574		ENSMUST00000066742	1.43225		Gm4470	-1.44785
Adcy9	1.49639		Cd81	-1.40638		ENSMUST00000077710	2.17129		Gm4801	-1.58338
Adk	1.58634		Cebpe	-2.01342		ENSMUST00000082039	1.91365		Gm6797	-1.46769
Aebp1	1.87892		Cenpe	-1.51681		ENSMUST00000089035	1.42483		Gm7932	1.75268
Ahsg	1.56568		Cenpv	1.47092		ENSMUST00000089689	1.7109		Gm8096	1.8427
AI451458	-1.41665		Ch25h	-2.05091		ENSMUST00000098571	-1.57557		Gpc1	1.71698
AI596198	1.65221		Chchd10	1.40314		ENSMUST00000099035	-1.66937		Gpr114	-1.61444
AI661323	-1.60158		Chi3l3	1.62915		ENSMUST00000099037	-1.71277		Gpr31c	-1.9509
Ak1	1.53552		Chst7	1.56559		ENSMUST00000099046	-1.78656		Gpr84	-1.513
AK134484	1.54259		Cited1	1.47811		ENSMUST00000099050	-1.79744		Gpx3	1.48046
AK145655	1.53519		Cldn10	1.49642		ENSMUST00000099683	-1.81371		Grifin	1.40932
AK195427	2.28094		Cldn3	1.53646		ENSMUST00000100425	1.90025		Gstt1	1.42909
Symbol	FC		Symbol	FC		Symbol	FC		Symbol	FC
Gyk	-1.71851		Lyz2	-2.14003		Prss54	2.11654		Tagap	-1.47345
H2-Aa	-1.57062		Lzts2	1.4242		Ptgs1	-1.42806		Tas2r113	1.5022
H2-DMa	-1.4399		Maged1	1.48855		Ptov1	1.40081		Tbx19	1.63242
H2-Eb1	-1.54628		Mapk8ip1	1.52569		Ptpn22	-1.47667		TC1700876	8.10365
H2-M2	-1.88909		Marco	1.97694		Rab34	1.66303		TC1715571	-1.81547
Has1	1.49184		Mc3r	1.82635		Ramp2	1.44834		TC1740570	-1.42964
Havcr2	-1.472		Mcpt4	1.82989		Rarres2	2.03192		TC1782025	1.42363
Hdc	1.59182		Mfge8	1.42324		Rasgrp3	-1.45352		Tgfbr1	-1.61536
Heatr2	1.48815		Mid1	-1.42016		Rbp1	1.77782		Thbd	1.49928
Hist1h1c	1.49422		Mmp3	1.61312		Rbp4	1.63513		Tlr12	-1.97413
Hist1h2bc	1.45766		Mrps25	-3.86395		Rcan1	1.46107		Tmem132a	1.42315
Hist2h4	-2.40789		Mthfr	1.42402		Rcor2	1.5924		Tmem20	1.47968
Hk2	-1.44337		Mucl1	1.66253		Retnla	-10.4737		Tmem45a	1.48292
Hoxc4	-1.41892		Mx2	1.49373		Rraga	-1.89235		Tmem50b	-1.41236
Hp	1.53631		Mxd1	1.42204		Rufy4	1.50558		Tmem8	1.48367
Hspb1	1.45589		Myl9	1.76627		Ryr1	-1.41367		Tmx4	-1.45641
Htra1	1.84879		NAP111644-1	2.31789		Ryr2	-1.42354		Tnf	-1.45467
Ica1l	1.72443		NAP112102-1	2.12551		S100a8	1.88826		Tnfrsf25	1.58679
Icosl	-1.50062		NAP114398-1	1.77716		S100a9	2.12548		Tnfsf13b	-2.29353
Ifi27l2a	1.68827		Nbl1	1.51067		Saa3	1.58706		Tnnc2	1.40852
Ifit3	1.56083		Nck2	1.43905		Scarf2	1.46865		Tnxb	1.61475
Ifnb1	-2.10704		ND1	1.40614		Sell	1.47788		Tob2	1.49329
Igfbp2	1.66953		Ndufa4l2	1.59395		Sema7a	1.41918		Tom1l1	1.5165
Igfbp5	1.9512		Nedd4	1.40861		Serpina3f	-1.42579		Tppp2	11.1917
Il1r2	1.82103		Nme4	1.43046		Serpina3g	-1.79674		Traf4	1.58385
Il1rn	1.47411		Nos2	-1.52937		Serpina6	1.62691		Trib3	1.55521
Il2ra	-1.53106		Npdc1	1.48656		Serping1	1.6331		Trip11	-1.57344
Il4i1	1.65693		Npl	1.58437		Serpinh1	2.04961		Tsc22d3	1.45603
Inhba	1.84258		Nr4a2	1.4293		Serpini2	-7.59813		Tst	1.40643
Inmt	1.59527		Oasl1	1.41904		Sfrp2	1.79439		Ubd	-1.436
Irf7	1.61302		Olfr11	1.56529		Sh2d1b1	-1.56509		Usp18	1.44817
Isg20	1.95168		Olfr1466	1.69716		Siglec1	2.00493		Vmn1r209	1.57126
Itgax	-1.50477		Olfr632	-3.87741		Sik1	1.5679		Vps37b	1.4593
Kcnj10	-1.53072		Otop2	1.4082		Slamf8	-1.67788		Vtn	2.02894
Kctd15	1.71124		Pacsin3	1.4306		Slc13a3	1.64804		Wtip	1.55113
Kif26b	1.76253		Padi4	1.48477		Slc29a1	1.43227		Zdhhc13	-1.45653
Klf2	2.01779		Pcbp4	1.67098		Slc40a1	1.75987		Zdhhc17	1.46296
Klra2	-2.04381		Pcolce	1.70252		Slc7a3	1.44739		Zfp300	-5.472
Krt19	2.2783		Pde3b	-1.41776		Slfn3	1.90826		Zmynd15	-1.51419
Krt42	1.49656		Pdgfb	-1.47661		Slfn4	2.52899
Krtap4-1	1.96474		Pdpn	1.4959		Slpi	2.00797
Lama5	1.40471		Pf4	1.69167		Smoc1	1.76478
Lamb2	1.57849		Phf15	-1.70176		Smok3a	1.46832
Lbp	1.45777		Phgdh	2.23569		Smyd5	-3.0333
Leprel4	1.70617		Phlda3	1.50655		Snrpb2	-1.43305
Lingo2	-1.49979		Plac8	1.70168		Sparc	1.60127
Lnpep	-1.65528		Plac9	1.53555		Spn	-1.80231
Lpar6	-1.49703		Plxdc2	-1.82614		Spon2	1.5011
Lrrc17	1.65832		Ppp1r3d	-1.50783		Spp1	1.85385
Lum	1.5489		Prkcb	-1.47816		Srxn1	1.42043
Ly6c1	1.9419		Prkcdbp	1.60632		Ssxb1	-1.53682
